# Supplementary material for: Neural evidence for lexical parafoveal processing
Source: Nat Commun. 2021 Sep 2;12:5234. doi: 10.1038/s41467-021-25571-x (PMC8413448; doi:10.1038/s41467-021-25571-x)
Supplement: Supplementary file 4 — Source Data [file 41467_2021_25571_MOESM4_ESM.xlsx]

## Sheet: Table 1
Table 1. Characteristics of words used in the current study.
There are two sentences sets in this study. For set #1, 142 sentences, with one target in each sentence; for set#2, 86 sentences, with two targets in each sentence (for details please see Supplementary methods).
The amount of pre-target words are 142+86*2 = 314; the amount of post-target words are the same.
The amount of low or high target words are 142/2+86*2 = 243.
Here, only the position of target word is estimated, the pre-target word is one word position less, and the post-target word is one word positon more.
PreTarg_WordFreq	PreTarg_WordLength		LowTarg_WordFreq	LowTarg_WordLength	HighTarg_WordFreq	HighTarg_WordLength		PostTarg_WordFreq	PostTarg_WordLength		Target_Position
32.35	8		6.65	5	27.71	6		95.36	9		6
39.22	5		4.25	8	133.58	5		64.64	7		6
248.6	5		0	6	132.35	9		23.69	9		5
5.98	7		6.82	5	84.8	5		66.59	5		7
335.87	5		7.21	5	24.53	7		19.94	7		7
7.77	7		3.8	7	36.93	5		324.97	6		7
136.31	7		1.45	5	40.5	7		51.01	7		7
166.98	6		3.13	5	54.86	8		20.67	9		4
3.41	6		6.87	6	305.14	5		7.65	7		6
0	11		2.07	6	45.53	5		85.47	6		6
30.78	8		1.84	8	59.22	5		249.11	7		6
9.22	8		5.08	7	48.1	5		30.34	7		7
81.56	10		6.2	6	42.79	5		50.28	7		7
31.68	6		2.79	5	28.16	5		0.39	9		5
107.65	7		2.18	9	35.14	6		94.92	6		6
29.11	6		8.21	5	31.4	6		7.93	6		8
41.4	5		3.52	5	34.58	9		3.52	9		7
38.66	7		8.32	6	427.09	5		103.58	8		7
8.49	7		7.65	5	38.27	7		47.88	8		6
1.51	8		5.7	6	44.02	6		3.58	7		6
39.33	10		5.59	8	55.2	5		102.96	6		7
82.51	7		1.73	5	40.11	5		1.96	10		6
77.37	7		1.73	9	104.25	7		103.52	8		6
44.69	5		2.01	5	55.47	5		509.5	6		6
46.54	7		4.8	9	23.52	5		9.05	8		7
20.06	7		0.89	8	102.96	8		0	9		5
8.66	9		6.31	6	191.4	8		3.91	6		5
53.24	6		7.77	5	41.68	6		10.34	9		6
15.47	8		0.45	7	78.99	5		44.3	9		6
2.51	6		2.29	5	432.91	5		4.41	8		6
47.77	7		2.35	6	34.25	6		21.28	6		6
36.7	7		4.86	5	74.13	5		0.78	8		6
27.82	6		0.84	5	76.42	9		15.14	8		6
53.69	7		2.57	6	78.44	7		108.21	6		5
1.45	7		7.26	5	28.16	5		4.8	7		5
9.39	9		8.27	7	51.56	7		36.15	6		6
1.28	9		7.32	6	19.39	7		2.74	7		6
3.74	7		0.45	7	75.53	9		4.64	9		4
35.59	7		6.54	5	308.77	7		40.84	6		5
13.13	5		0.56	7	30.11	6		110.5	6		7
6.2	9		1.34	7	82.85	5		5.08	5		6
35.92	5		4.75	9	49.55	8		21.01	7		8
44.02	7		5.08	8	96.98	6		5.75	9		4
4.13	5		0.45	7	167.15	5		1.17	8		7
52.07	7		1.45	5	101.4	5		30	10		5
23.74	8		3.91	5	158.88	6		2.79	6		6
53.02	7		2.68	5	29.5	6		27.99	8		9
95.92	8		3.85	6	33.24	8		30.95	8		6
50.61	7		1.28	6	63.35	7		2.46	10		6
3.24	8		0.5	6	49.72	5		24.41	8		6
4.86	8		9.33	5	63.58	7		17.32	8		8
16.42	7		3.91	7	65.25	5		28.66	9		5
6.09	8		6.42	7	106.42	7		2.29	10		6
4.58	9		1.4	7	132.74	6		54.53	8		4
22.74	8		2.07	7	87.09	9		1.96	9		5
37.26	6		0.5	7	28.44	6		46.65	9		7
213.85	9		1.06	5	210.61	6		84.02	8		6
23.46	5		3.74	6	36.2	6		5.92	7		5
24.58	8		9.66	6	30.45	7		5.59	10		5
13.85	8		0.45	8	67.54	6		51.01	7		7
8.38	7		4.47	5	68.1	6		6.42	8		5
16.42	7		3.97	5	36.82	5		42.96	8		7
34.86	7		2.29	6	91.84	6		192.23	8		6
13.13	6		7.88	6	121.01	6		20.89	6		6
8.04	8		0	7	60	8		17.82	9		5
37.15	5		4.69	6	75.64	6		1.06	10		8
80.45	7		3.69	9	21.4	7		67.37	6		6
38.83	8		6.98	6	32.29	6		19.22	9		5
20.06	7		0.67	6	119.5	5		9.72	8		5
70.67	5		2.46	6	79.33	7		4.8	8		6
6.2	8		3.24	5	38.77	6		5.98	7		6
15.2	5		4.75	6	58.77	6		7.15	8		7
115.92	9		1.01	5	74.02	5		15.47	8		6
18.16	5		8.49	6	187.6	6		5.2	7		6
96.03	5		2.18	5	28.94	6		34.64	7		7
0	6		0.5	6	54.64	5		4.25	9		7
90.73	6		3.63	5	132.74	5		24.41	9		5
7.82	7		2.07	6	110.22	6		49.27	9		5
75.7	8		5.42	6	118.6	6		2.23	7		4
4.3	8		8.49	6	141.28	5		36.65	8		6
5.03	7		3.52	6	7.21	5		2.46	10		6
90.11	5		11.45	6	29.16	6		32.07	9		7
27.49	6		11.06	6	15.81	5		11.56	9		5
11.9	7		9.27	5	45.31	5		32.79	8		6
35.08	7		13.3	6	25.31	6		11.84	7		6
9.16	9		5.81	6	124.19	6		5.31	6		7
8.32	6		23.97	5	78.66	6		23.58	7		6
2.35	7		3.07	6	33.07	6		7.77	8		6
30.5	7		3.74	5	20.78	5		0.5	8		5
1.12	8		2.29	5	35.98	6		19.61	10		7
74.19	8		10.39	6	89.16	5		41.51	7		6
35.98	6		0	6	81.12	6		1.84	8		8
2.96	6		0.56	6	25.53	6		96.2	8		7
26.76	9		0.89	6	68.55	6		13.85	6		7
19.89	7		13.02	5	10.89	6		34.69	5		9
33.8	6		6.31	6	61.4	6		25.75	6		5
11.73	7		0.73	6	48.44	5		6.09	9		6
12.23	8		9.22	5	16.93	5		16.54	7		6
56.7	7		17.88	6	105.03	5		26.37	8		6
28.1	7		3.97	6	76.42	6		1.4	10		5
160.39	7		4.75	6	90.11	5		22.23	8		6
19.5	8		5.08	5	9.72	6		18.16	9		5
53.85	5		0.84	6	24.36	5		267.65	6		4
6.26	7		1.62	6	40.84	6		47.43	6		6
8.04	8		6.93	6	13.52	5		54.02	7		6
1.4	7		1.79	5	108.21	6		7.15	7		7
21.84	7		2.12	6	96.03	5		19.5	6		4
2.12	8		3.46	5	28.88	5		16.87	9		4
69.05	7		0	5	68.1	5		29.83	8		5
3.18	8		2.96	6	335.42	6		15.87	9		7
43.24	8		1.01	6	46.15	5		0	8		8
11.51	6		12.18	5	401.79	6		4.41	9		5
2.35	10		6.54	6	64.97	6		76.31	6		8
9.39	9		1.68	6	101.34	6		47.04	7		5
10.89	8		2.51	6	54.36	6		5.31	9		6
8.88	7		9.5	5	7.54	6		9.05	8		8
82.51	7		14.41	6	36.03	6		96.48	8		6
46.93	5		0	6	15.31	5		36.03	9		6
11.45	7		5.64	5	253.97	6		11.23	9		6
81.68	8		7.37	6	18.66	6		117.26	9		8
8.04	8		3.91	6	50.89	6		1.01	6		5
46.7	9		18.32	5	2.23	6		110.17	5		8
36.03	7		21.56	5	36.03	5		9.33	6		6
80.45	7		7.26	6	23.46	5		49.27	9		6
20.39	8		0.34	6	23.13	6		31.01	8		7
0.67	7		0	6	69.22	6		2.35	6		6
0	11		2.57	5	232.46	6		3.58	6		6
5.25	7		3.02	6	272.51	5		3.52	6		5
41.12	7		6.65	6	47.88	5		25.08	6		6
13.07	5		0.5	5	36.2	5		7.93	6		6
34.25	7		1.12	6	34.02	6		23.52	8		7
53.35	8		11.28	5	545.59	5		3.07	9		4
5.31	8		5.14	5	65.59	5		249.11	7		5
59.94	5		2.29	6	1464.53	6		9.61	7		5
3.74	7		2.12	5	45.92	6		8.77	10		5
444.58	5		0.39	5	330.34	5		12.46	7		6
7.93	6		3.13	5	21.62	5		95.7	6		4
14.13	5		7.6	6	403.35	5		29.22	8		6
64.97	5		5.08	6	13.24	5		49.27	10		4
101.12	7		7.37	6	44.69	5		8.21	8		6
139.22	9		7.6	5	36.82	6		0.45	8		6
20.56	10		1.73	6	56.98	5		11.51	7		6
1.73	6		7.09	6	52.35	6		22.57	6		4
36.7	7		7.93	6	164.8	5		53.07	4		5
509.5	6		7.09	5	143.07	5		496.15	6		6
113.8	6		3.74	6	92.12	6		211.01	4		5
7.77	5		3.63	6	37.37	5		35.92	8		4
2.01	6		2.68	6	70.67	5		98.49	6		3
247.77	6		1.68	6	174.75	5		1319.89	7		5
13.63	5		2.07	6	37.49	5		2587.21	4		5
24.47	7		10.56	6	335.87	5		128.27	9		6
59.27	6		2.18	6	30	5		6981.29	4		6
141.23	4		0.78	6	47.37	6		1059.83	5		5
1.12	6		2.29	6	102.12	6		4939.44	4		4
18.88	6		4.36	6	76.31	6		554.3	5		4
33.02	5		3.02	5	452.46	6		82.12	9		6
3.69	5		4.64	6	46.42	6		63.24	7		4
551.17	5		6.82	6	27.65	6		51.79	5		4
11.9	7		2.18	5	666.54	5		132.51	7		5
96.03	5		10.5	6	25.81	6		456.48	4		4
9.11	7		6.26	6	444.58	5		57.93	8		4
51.96	7		2.85	5	96.98	6		248.88	4		5
7.99	5		2.57	5	87.32	5		26.93	4		4
45.92	6		2.51	6	6.42	6		20.39	6		6
249.16	6		9.39	6	32.18	6		12143.9	4		4
327.93	4		9.27	5	64.86	6		132.74	6		4
25.98	5		10.39	5	57.04	6		143.74	5		7
1.28	6		3.58	6	43.85	6		47.88	8		4
3.97	5		0.67	5	24.08	6		501.12	5		6
60.11	6		6.03	5	403.69	5		64.47	9		5
513.91	6		2.85	6	132.01	6		12143.9	4		5
3537.54	4		20.67	6	75.2	6		6981.29	4		5
370.89	5		9.39	6	39.22	5		2.79	5		5
38.88	4		12.07	6	34.36	6		12143.9	4		4
1.23	7		7.6	5	104.86	5		188.66	4		5
666.54	5		13.74	6	141.68	5		3430.11	5		6
509.5	6		3.35	5	34.47	6		2587.21	4		5
1642.07	4		11.06	6	197.37	6		9.05	6		4
60.11	6		3.69	6	21.28	6		30.78	6		4
35.98	6		2.35	6	3.74	6		6.98	6		4
339.22	5		0	6	145.08	5		2496.31	5		4
34.19	6		1.06	6	16.87	6		1059.83	5		5
42.23	6		1.56	5	28.94	6		3359.94	5		4
1642.07	4		0	5	39.66	5		2587.21	4		4
432.91	5		3.24	5	5.87	6		377.09	4		4
3537.54	4		3.97	6	180.67	6		1979.66	4		8
1912.4	4		18.27	5	77.43	6		110.17	5		7
225.64	4		8.72	6	16.65	5		6981.29	4		4
6981.29	4		5.98	5	51.06	6		71.56	6		6
404.92	4		6.09	6	328.44	6		1157.09	5		5
22.57	6		8.16	5	71.68	6		89.05	4		4
59.94	5		6.37	6	79.16	5		58.04	6		4
298.88	4		3.69	5	4.41	6		6981.29	4		4
29.78	5		17.43	5	400.45	5		456.48	4		6
102.68	7		10.34	5	64.19	5		6981.29	4		4
3537.54	4		18.16	6	79.83	6		2443.85	4		5
50	4		1.28	5	10.89	6		503.41	6		4
96.03	5		8.21	6	372.57	5		89.94	6		4
2900.67	5		1.34	6	95.64	6		656.09	8		5
124.19	6		2.79	6	28.88	6		0	7		5
482.18	5		3.02	6	88.16	6		37.54	9		5
75.2	5		0.84	6	56.03	5		1157.09	5		4
108.04	4		7.37	6	33.58	6		12143.9	4		4
45.87	7		3.74	5	63.52	6		614.8	5		5
12143.9	4		6.37	6	63.41	5		192.23	8		4
60.39	6		5.53	6	6.82	6		69.61	6		4
5.31	7		23.63	6	131.9	6		67.82	4		4
34.02	6		3.52	6	230.34	5		271.73	5		4
3537.54	4		9.5	5	10.67	5		1362.12	4		5
1880.5	5		5.81	5	16.59	6		6.37	8		4
101.12	7		10.22	6	25.7	6		2954.36	5		4
128.72	4		5.25	6	0	6		1059.83	5		5
3.97	6		2.91	6	34.41	5		188.66	4		5
366.54	7		7.15	5	194.53	6		52.07	8		4
4939.44	4		1.45	5	37.99	6		666.54	5		4
108.27	5		0.84	5	15.31	5		380.89	6		4
50	4		1.28	6	40.5	6		698.77	4		4
216.65	4		4.53	5	72.74	5		509.5	6		4
78.44	6		5.7	5	93.46	5		949.78	7		4
1642.07	4		15.36	6	51.01	6		2.96	5		5
60.06	5		3.3	6	17.6	5		3.24	7		4
370.89	5		5.47	5	27.71	5		2.46	9		6
2954.36	5		4.97	5	107.88	5		2900.67	5		4
5.2	5		8.44	5	225.36	6		93.63	8		5
149.55	7		0.5	5	29.27	6		7.32	6		5
209.78	7		1.01	5	82.63	6		1980.34	4		5
83.52	6		7.82	6	108.27	5		236.54	8		5
248.6	5		6.2	5	17.65	6		1364.19	4		5
101.34	6		8.16	6	22.01	6		65.14	6		10
132.01	6		11.17	5	145.31	6		25.64	6		11
3537.54	4		7.26	5	134.69	5		62.35	8		11
21.68	5		4.36	6	104.86	6		48.38	5		10
96.03	5		4.41	5	19.39	6		188.66	4		9
128.72	4		3.69	5	11.28	6		3.97	6		11
149.55	7		4.02	5	34.19	6		1157.09	5		11
113.52	4		10.95	5	53.24	6		0.95	6		12
3.18	6		3.85	5	127.43	6		86.09	7		13
551.17	5		9.22	5	8.72	6		1157.09	5		11
2.23	5		2.46	6	25.03	6		3.91	6		10
444.58	5		0.73	6	0.61	6		19.94	7		9
1912.4	4		15.81	6	44.13	6		16.76	8		10
469.78	5		11.96	6	185.59	5		620.11	6		11
81.79	6		7.6	6	69.83	6		4.53	5		9
82.96	7							0	6		9
88.16	4							30.45	5		10
9.11	5							279.33	6		9
1642.07	4							228.49	6		9
11.56	7							741.62	7		9
59.94	5							52.4	4		9
76.2	5							51.62	8		11
36.76	5							593.13	6		9
14.64	7							149.55	7		9
23.46	5							98.83	5		12
1912.4	4							1.9	4		9
7.21	5							614.8	5		11
972.63	6							380.89	6		10
2443.85	4							56.54	9		11
1642.07	4							470.22	4		10
208.66	4							4181.17	4		10
78.44	6							27.88	8		10
53.02	7							58.04	6		10
1.68	5							21.79	4		11
1.4	7							546.82	5		10
6981.29	4							396.65	4		8
41.4	5							136.09	5		10
513.91	6							1157.09	5		8
37.65	5							330.34	5		9
1.62	5							20.45	7		11
113.8	6							228.49	6		10
248.6	5							5.64	7		9
2443.85	4							5.64	6		9
2496.31	5							1364.19	4		13
78.44	6							546.82	5		12
120.39	7							587.09	7		10
142.23	5							284.36	5		11
3.3	5							380.89	6		10
701.17	7							88.49	8		10
2.85	6							949.78	7		11
593.13	6							10.78	6		8
164.8	5							164.25	5		11
593.13	6							164.92	7		10
84.3	5							614.8	5		10
31.68	6							380.89	6		9
24.64	5							70.67	7		9
31.73	6							126.26	7		10
14.97	7							380.89	6		12
469.78	5							37.26	6		11
2900.67	5							9.83	7		9
40.84	6							614.8	5		8
166.98	6							2496.31	5		10
82.51	7							0.67	10		11
141.23	4							2.29	8		9
167.15	6							159.44	8		11
210.78	6							1.73	10		9
60.06	5							949.78	7		12
14.13	5							262.57	7		9
513.91	6							1.79	9		8
253.97	6							141.23	4		10
656.82	4							741.62	7		10
3537.54	4							5.03	9		10
287.65	5							35.59	5		10
141.23	4							31.84	5		9
82.51	7							6981.29	4		9
662.01	6							39.94	8		10
291.96	4							7.37	8		9
4.41	6							25.64	6		10
186.65	4							14.47	5		8
39.55	6							6.87	6		11
37.26	6							1464.53	6		9
64.97	5							5.53	7		12
8.88	6							16.76	8		10
7.21	5							2.01	7		10
62.18	5							71.51	4		10
587.09	7							16.82	9		10

## Sheet: Figure 2
Figure 2. Eye movement metrics.
Pre_low: The first fixation durations (ms) of pre_target words under the condition of low lexical target
Pre_high: The first fixation durations (ms) of pre_target words under the condition of high lexical target
Pre_diff = Pre_low - Pre_high
Targ_low: The first fixation durations (ms) of target words under the condition of low lexical target
Targ_high: The first fixation durations (ms) of target words under the condition of high lexical target
Targ_diff = Targ_low - Targ_high
Pre_low and Pre_high were used for the pairwised ttest of target lexical effect on pre-target words (n = 39)
Targ_low and Targ_high were used for the pairwised ttest of target lexical effect on target words (n = 39)
Pre_diff and Targ_diff were used in the violin figure.
Pre_low	Pre_high	Pre_diff	Targ_low	Targ_high	Targ_diff
186.783	188.647	-1.86394	217.492	202.913	14.5784
209.085	201.112	7.97309	226.499	219.126	7.37333
235.511	220.963	14.5484	238.785	243.72	-4.93476
233.176	219.57	13.6062	240.292	219.557	20.7347
213.47	220.206	-6.73584	247.025	232.098	14.9265
245.887	241.144	4.74398	280.811	278.215	2.59547
227.026	220.489	6.53787	259.324	244.574	14.7501
227.147	217.504	9.64248	255.013	239.569	15.444
166.234	169.324	-3.09017	187.036	185.123	1.91311
248.388	260.246	-11.8587	307.997	248.32	59.6763
215.25	211.135	4.11571	228.883	220.809	8.07343
209.609	200.342	9.2665	237.128	214.357	22.771
244.943	237.537	7.4063	252.359	237.951	14.4089
201.214	197.409	3.80476	208.232	192.252	15.9803
157.35	172.484	-15.1339	172.939	163.205	9.73376
228.036	240.997	-12.9608	244.705	233.748	10.9566
185.585	179.563	6.02186	207.361	192.042	15.3193
151.521	156.561	-5.04075	155.954	148.419	7.53517
179.043	183.885	-4.84222	192.748	190.017	2.73115
199.038	204.666	-5.6283	214.993	201.745	13.2475
182.664	181.871	0.793074	226.655	196.557	30.0982
189.372	197.256	-7.88398	235.127	218.913	16.2144
204.491	203.983	0.507823	239.385	234.385	5.00064
218.378	215.939	2.43908	270.511	244.952	25.5586
156.229	163.458	-7.22911	165.258	162.813	2.44539
324.606	322.871	1.73483	397.26	354.582	42.6777
201.455	206.737	-5.28193	248.472	238.074	10.3977
129.361	122.78	6.58157	124.664	125.998	-1.33398
129.592	149.154	-19.5624	170.591	155.904	14.6875
206.84	202.983	3.85742	214.591	206.998	7.59312
222.113	225.056	-2.94274	232.16	232.971	-0.810744
181.52	184.307	-2.78672	181.152	173.983	7.16894
173.034	175.22	-2.1865	208.616	198.465	10.1507
180.437	176.359	4.07839	207.981	196.38	11.6005
224.1	222.946	1.15421	249.747	230.101	19.6458
250.104	245.156	4.94816	284.049	252.386	31.6629
225.026	233.708	-8.68249	262.218	254.817	7.40133
194.194	168.969	25.2241	201.293	191.061	10.2317
201.848	207.641	-5.79259	223.744	216.827	6.91672

## Sheet: Figure 4b and 4d
Figure 4b: the pairwised ttest of Pre_low and Pre_high, n = 26
Pre_low: 60Hz coherence of pre-target words under the condition of low lexical target
Pre_high: 60Hz coherence of pre-target words under the condition of high lexical target
Figure 4d: the pairwised ttest of Targ_low and Targ_high, n = 26
Targ_low: 60Hz coherence of target words under the condition of low lexical target
Targ_high: 60Hz coherence of target words under the condition of high lexical target
Pre_low	Pre_high	Targ_low	Targ_high
0.0143888	0.016564	0.052134	0.0627682
0.0234162	0.0168454	0.0336267	0.0383062
0.0140246	0.0102295	0.0246038	0.019925
0.0218825	0.0186855	0.0145656	0.0184589
0.0145116	0.0053881	0.00637141	0.00599821
0.0164623	0.0258091	0.0289441	0.0144005
0.0144071	0.00882919	0.0243318	0.0267763
0.0231979	0.0044585	0.0125938	0.00417967
0.0190647	0.0162228	0.0301528	0.0219668
0.0261578	0.0180057	0.0394318	0.0520319
0.0227236	0.00903181	0.0106145	0.00927958
0.0240685	0.0300789	0.0277787	0.0254079
0.00928054	0.0156217	0.011296	0.0187978
0.00532811	0.00808621	0.017866	0.00513533
0.0339332	0.0239382	0.0412443	0.0270415
0.0132317	0.0109208	0.018314	0.0185288
0.0103687	0.00583883	0.00478865	0.00348345
0.0114749	0.00479224	0.00545882	0.00625188
0.0104706	0.0176458	0.0114126	0.0125703
0.00869607	0.00950492	0.0144874	0.00907257
0.00729529	0.00981338	0.00782446	0.00713448
0.0180272	0.0187606	0.0202469	0.0153446
0.0217707	0.014397	0.0161643	0.0234552
0.0303351	0.0351638	0.0286012	0.0426757
0.0304483	0.0189538	0.0125261	0.0301628
0.0134927	0.00630416	0.0198894	0.0156737

## Sheet: Figure 5
Figure 5. Relation between lexical parafoveal processing difference and individual reading speed.
PreCoh_diff: 60Hz coherence difference of pre-target words, n = 26
ReadSpeed: how many words can be read in one second, n = 26
The Spearman correlation of PreCoh_diff and ReadSpeed was plotted in Figure 5.
PreCoh_diff		ReadSpeed
-0.00217517		5.10723
0.00657077		4.71328
0.00379513		3.68052
0.00319703		5.4428
0.00912348		6.9466
-0.00934682		5.73966
0.0055779		6.28985
0.0187394		8.98838
0.00284193		7.11815
0.00815211		10.4342
0.0136918		6.5937
-0.00601039		6.49942
-0.0063412		5.53901
-0.00275811		4.59503
0.00999502		8.0862
0.00231091		3.60108
0.00452984		10.1211
0.00668271		5.9258
-0.00717517		5.1681
-0.000808852		7.2584
-0.00251809		6.07268
-0.000733425		6.92994
0.00737362		4.76721
-0.00482871		4.74467
0.0114944		6.80945
0.00718852		6.81901

## Sheet: Figure 6b
Figure 6. Fixation-related fields for pre-target words
Time is the x axis, unit in second.
Avg_FRFs_low/high is the averaged Fixation-related-fields of pre-target words across 39 participants (unit in fT).
SE_FRFs_low/high is the standard error of pre-target Fixation-related-fields across 39 participants (unit in fT).
Time(s)	Avg_FRFs_low	Avg_FRFs_high	SE_FRFs_low	SE_FRFs_high
-0.5	8.85076	8.68231	0.564494	0.561904
-0.499	8.61873	8.40717	0.563437	0.554719
-0.498	8.45535	8.18919	0.56424	0.550052
-0.497	8.35546	8.03185	0.566775	0.548532
-0.496	8.31465	7.94171	0.570981	0.549438
-0.495	8.32049	7.90356	0.576781	0.551703
-0.494	8.35652	7.90012	0.583722	0.555099
-0.493	8.41043	7.91837	0.590999	0.559059
-0.492	8.47067	7.94647	0.598559	0.563076
-0.491	8.5273	7.97671	0.606498	0.566819
-0.49	8.57213	8.00401	0.613304	0.569874
-0.489	8.60152	8.02833	0.618743	0.571984
-0.488	8.6159	8.04597	0.622886	0.573144
-0.487	8.61675	8.05327	0.625354	0.573554
-0.486	8.60592	8.05134	0.626149	0.57338
-0.485	8.58728	8.04347	0.625409	0.572684
-0.484	8.56578	8.03183	0.623197	0.571723
-0.483	8.54261	8.01753	0.619867	0.570729
-0.482	8.51845	8.00234	0.615868	0.569873
-0.481	8.49682	7.98535	0.611364	0.569669
-0.48	8.48122	7.96887	0.606052	0.570308
-0.479	8.46895	7.95831	0.600211	0.571568
-0.478	8.45793	7.95511	0.59422	0.573178
-0.477	8.44824	7.95258	0.588474	0.575286
-0.476	8.43754	7.94589	0.582844	0.578159
-0.475	8.42257	7.93435	0.577373	0.581609
-0.474	8.40158	7.9174	0.572059	0.585018
-0.473	8.37381	7.89615	0.567034	0.587728
-0.472	8.34067	7.87222	0.562302	0.58938
-0.471	8.30371	7.85325	0.557709	0.590426
-0.47	8.26529	7.8373	0.552984	0.590403
-0.469	8.22604	7.82125	0.548079	0.589327
-0.468	8.18882	7.80586	0.54292	0.58713
-0.467	8.15357	7.79042	0.537478	0.584245
-0.466	8.11961	7.77547	0.532679	0.580914
-0.465	8.08794	7.7628	0.527719	0.57714
-0.464	8.05541	7.75399	0.522388	0.572931
-0.463	8.02028	7.75167	0.516752	0.567965
-0.462	7.98295	7.75537	0.510756	0.562152
-0.461	7.94516	7.76328	0.504332	0.555834
-0.46	7.91126	7.77573	0.497248	0.54883
-0.459	7.88201	7.79208	0.489613	0.54145
-0.458	7.85768	7.81347	0.482194	0.534255
-0.457	7.83652	7.83692	0.475246	0.527224
-0.456	7.81993	7.85994	0.468559	0.520237
-0.455	7.80888	7.88233	0.46234	0.513256
-0.454	7.80349	7.90343	0.457154	0.506374
-0.453	7.79914	7.92216	0.453225	0.49989
-0.452	7.795	7.94036	0.450866	0.493785
-0.451	7.79518	7.9566	0.450305	0.488562
-0.45	7.80109	7.97377	0.451655	0.485003
-0.449	7.8091	7.98947	0.454375	0.482785
-0.448	7.82012	8.00243	0.45847	0.481063
-0.447	7.83806	8.01127	0.463998	0.48002
-0.446	7.86452	8.01398	0.47013	0.480107
-0.445	7.89438	8.01723	0.476794	0.481877
-0.444	7.92452	8.01769	0.483938	0.484739
-0.443	7.95076	8.01565	0.491696	0.488375
-0.442	7.97102	8.01141	0.499743	0.492832
-0.441	7.9858	8.00738	0.508037	0.497848
-0.44	7.99916	8.00656	0.516173	0.502999
-0.439	8.01158	8.01193	0.523166	0.507581
-0.438	8.02017	8.01955	0.529273	0.511588
-0.437	8.02424	8.02912	0.534821	0.51469
-0.436	8.0263	8.04105	0.539628	0.516644
-0.435	8.02607	8.05377	0.543571	0.517828
-0.434	8.02184	8.06705	0.546437	0.518476
-0.433	8.01316	8.07935	0.548052	0.518318
-0.432	8.00061	8.09152	0.548293	0.517303
-0.431	7.98551	8.10781	0.547021	0.51696
-0.43	7.97014	8.12183	0.544125	0.51635
-0.429	7.95883	8.13181	0.539668	0.515764
-0.428	7.95252	8.13791	0.533695	0.515397
-0.427	7.94783	8.14121	0.526867	0.515174
-0.426	7.94561	8.14279	0.520393	0.514808
-0.425	7.94771	8.14095	0.514462	0.514171
-0.424	7.95535	8.13519	0.509011	0.513121
-0.423	7.96469	8.12338	0.504643	0.511785
-0.422	7.97493	8.10539	0.501508	0.510045
-0.421	7.98793	8.08205	0.49958	0.50796
-0.42	8.00417	8.05418	0.498641	0.505716
-0.419	8.0242	8.02409	0.49851	0.503385
-0.418	8.0518	7.993	0.499456	0.500995
-0.417	8.08416	7.95816	0.501515	0.498835
-0.416	8.11725	7.92067	0.504641	0.496913
-0.415	8.14926	7.8862	0.50888	0.494974
-0.414	8.1791	7.85812	0.514184	0.493247
-0.413	8.20576	7.83455	0.520721	0.492166
-0.412	8.23091	7.8156	0.529165	0.49156
-0.411	8.25246	7.7995	0.538755	0.491268
-0.41	8.2712	7.7872	0.549302	0.491105
-0.409	8.28571	7.78258	0.560171	0.49065
-0.408	8.29428	7.78222	0.570754	0.48995
-0.407	8.2955	7.78369	0.580824	0.48906
-0.406	8.28927	7.78832	0.59012	0.488075
-0.405	8.27655	7.79384	0.598451	0.486958
-0.404	8.25884	7.79848	0.605837	0.485449
-0.403	8.23893	7.80173	0.611976	0.483453
-0.402	8.21773	7.80479	0.61683	0.481749
-0.401	8.19621	7.81144	0.620447	0.480661
-0.4	8.1746	7.81934	0.622816	0.480028
-0.399	8.15489	7.82687	0.623972	0.479885
-0.398	8.13848	7.83493	0.624044	0.480815
-0.397	8.12748	7.84199	0.623099	0.482132
-0.396	8.11967	7.84855	0.621148	0.484154
-0.395	8.11714	7.85637	0.6181	0.486939
-0.394	8.11751	7.86784	0.614142	0.490503
-0.393	8.11649	7.878	0.609506	0.494855
-0.392	8.11461	7.88397	0.604263	0.500188
-0.391	8.11541	7.88867	0.597848	0.506377
-0.39	8.11588	7.89225	0.590513	0.513521
-0.389	8.11645	7.89708	0.582322	0.521083
-0.388	8.11439	7.90275	0.573647	0.528964
-0.387	8.11215	7.90774	0.564302	0.536995
-0.386	8.10744	7.90956	0.554894	0.544768
-0.385	8.10291	7.90801	0.545412	0.551713
-0.384	8.09918	7.90573	0.536295	0.557529
-0.383	8.0951	7.89982	0.527732	0.562446
-0.382	8.08672	7.88808	0.519761	0.566782
-0.381	8.07255	7.87213	0.512721	0.570464
-0.38	8.054	7.85773	0.506823	0.573238
-0.379	8.03309	7.84176	0.502367	0.575442
-0.378	8.01134	7.82925	0.499801	0.577951
-0.377	7.991	7.81898	0.499307	0.580565
-0.376	7.97116	7.80935	0.500083	0.582643
-0.375	7.95076	7.79779	0.501644	0.584542
-0.374	7.93189	7.78477	0.50382	0.586518
-0.373	7.9174	7.77182	0.507097	0.588673
-0.372	7.90157	7.75729	0.510538	0.591006
-0.371	7.88363	7.74101	0.513832	0.593373
-0.37	7.86388	7.72479	0.517007	0.594943
-0.369	7.84173	7.70632	0.519849	0.595811
-0.368	7.82079	7.6844	0.52185	0.595444
-0.367	7.80174	7.65791	0.522938	0.594105
-0.366	7.78417	7.62575	0.523126	0.591932
-0.365	7.76599	7.59034	0.522596	0.588766
-0.364	7.74674	7.55574	0.521409	0.585017
-0.363	7.72784	7.51969	0.519589	0.580935
-0.362	7.71089	7.48264	0.517153	0.576606
-0.361	7.69733	7.44784	0.514352	0.572915
-0.36	7.68983	7.41972	0.512585	0.570114
-0.359	7.68645	7.39415	0.510719	0.5676
-0.358	7.68693	7.36896	0.508849	0.565341
-0.357	7.68899	7.34463	0.507249	0.563243
-0.356	7.68943	7.32235	0.50604	0.561708
-0.355	7.68717	7.30311	0.505345	0.560222
-0.354	7.68175	7.28582	0.505296	0.558286
-0.353	7.67413	7.27066	0.505918	0.555571
-0.352	7.66596	7.25916	0.507371	0.551632
-0.351	7.65815	7.2492	0.509802	0.54666
-0.35	7.65044	7.23844	0.513287	0.540859
-0.349	7.64349	7.22853	0.517766	0.534023
-0.348	7.63755	7.22156	0.52319	0.526511
-0.347	7.63599	7.21554	0.529367	0.518615
-0.346	7.6371	7.21288	0.536498	0.51089
-0.345	7.64011	7.21531	0.544209	0.503827
-0.344	7.64544	7.21877	0.551816	0.49761
-0.343	7.65113	7.23081	0.558263	0.494351
-0.342	7.6568	7.24578	0.562733	0.49248
-0.341	7.66159	7.26098	0.564963	0.491827
-0.34	7.66338	7.27277	0.564689	0.491789
-0.339	7.66109	7.28004	0.561675	0.49219
-0.338	7.65464	7.28409	0.555851	0.492839
-0.337	7.64474	7.28313	0.547628	0.493442
-0.336	7.63126	7.2776	0.53727	0.493851
-0.335	7.61447	7.26877	0.5248	0.494007
-0.334	7.59386	7.25928	0.510772	0.493815
-0.333	7.57052	7.25072	0.495758	0.493351
-0.332	7.54774	7.24317	0.480141	0.49292
-0.331	7.52805	7.23697	0.464395	0.492424
-0.33	7.51257	7.23264	0.449071	0.492154
-0.329	7.50251	7.22953	0.434614	0.492343
-0.328	7.50391	7.2273	0.421713	0.492818
-0.327	7.5126	7.22837	0.40994	0.493401
-0.326	7.5202	7.23315	0.399262	0.493898
-0.325	7.52252	7.24386	0.390219	0.494284
-0.324	7.52119	7.25959	0.382955	0.494789
-0.323	7.52214	7.27838	0.378536	0.495572
-0.322	7.52103	7.2991	0.376814	0.49655
-0.321	7.51765	7.32226	0.377288	0.497448
-0.32	7.50887	7.34726	0.379794	0.498187
-0.319	7.49455	7.37185	0.383994	0.498906
-0.318	7.47501	7.39393	0.389737	0.499945
-0.317	7.45485	7.41751	0.396846	0.503175
-0.316	7.4397	7.44164	0.405155	0.507963
-0.315	7.42477	7.46484	0.414123	0.512832
-0.314	7.41193	7.48791	0.423298	0.517547
-0.313	7.40523	7.51322	0.434185	0.522884
-0.312	7.40142	7.54095	0.443725	0.528383
-0.311	7.40131	7.56964	0.451532	0.533276
-0.31	7.40411	7.59907	0.457206	0.537739
-0.309	7.40814	7.63011	0.461301	0.541908
-0.308	7.41133	7.66064	0.464146	0.545785
-0.307	7.41073	7.6894	0.46648	0.549563
-0.306	7.40735	7.71724	0.468857	0.553133
-0.305	7.40378	7.74292	0.471641	0.556047
-0.304	7.4013	7.76466	0.47507	0.558595
-0.303	7.39822	7.78229	0.479593	0.560953
-0.302	7.39634	7.79486	0.485365	0.562915
-0.301	7.40027	7.80477	0.492286	0.563945
-0.3	7.41109	7.81244	0.499904	0.564064
-0.299	7.42832	7.81589	0.507612	0.563626
-0.298	7.45192	7.81478	0.514884	0.562826
-0.297	7.48042	7.81117	0.521638	0.561617
-0.296	7.51204	7.80349	0.527654	0.560346
-0.295	7.54651	7.79245	0.532502	0.559339
-0.294	7.58157	7.77472	0.536004	0.558448
-0.293	7.61586	7.75238	0.537942	0.558079
-0.292	7.64924	7.72825	0.538162	0.558132
-0.291	7.68136	7.69943	0.53675	0.558281
-0.29	7.71249	7.6671	0.533778	0.558483
-0.289	7.74001	7.63378	0.529606	0.558746
-0.288	7.76245	7.60355	0.524652	0.559006
-0.287	7.77989	7.57378	0.519335	0.559291
-0.286	7.7926	7.541	0.514139	0.559699
-0.285	7.80148	7.50689	0.509395	0.560139
-0.284	7.80233	7.47618	0.505497	0.56062
-0.283	7.79407	7.44787	0.502536	0.561055
-0.282	7.77542	7.41898	0.500436	0.561381
-0.281	7.74773	7.39013	0.498845	0.561549
-0.28	7.71216	7.36238	0.497628	0.561531
-0.279	7.67473	7.33864	0.498392	0.560767
-0.278	7.63818	7.32023	0.500028	0.559177
-0.277	7.60018	7.30418	0.501494	0.556849
-0.276	7.56392	7.29222	0.502469	0.55335
-0.275	7.53126	7.28773	0.50319	0.548577
-0.274	7.50057	7.28942	0.503906	0.543184
-0.273	7.47218	7.29241	0.503931	0.537639
-0.272	7.44831	7.29276	0.502981	0.532192
-0.271	7.42902	7.2903	0.501513	0.526911
-0.27	7.41447	7.28144	0.500164	0.521964
-0.269	7.40638	7.26745	0.498723	0.517349
-0.268	7.40282	7.2496	0.497059	0.512631
-0.267	7.40179	7.22665	0.495474	0.507477
-0.266	7.40332	7.19635	0.494039	0.502103
-0.265	7.40418	7.15908	0.493095	0.496697
-0.264	7.40251	7.11566	0.492784	0.491437
-0.263	7.39798	7.06866	0.492803	0.486344
-0.262	7.39051	7.02019	0.492753	0.481605
-0.261	7.38067	6.97557	0.492568	0.477259
-0.26	7.37027	6.93229	0.492055	0.473551
-0.259	7.35832	6.89122	0.491004	0.470506
-0.258	7.34696	6.85421	0.489511	0.467795
-0.257	7.33513	6.82428	0.487708	0.464903
-0.256	7.3207	6.80154	0.48529	0.461399
-0.255	7.30203	6.78402	0.482161	0.457728
-0.254	7.27994	6.77466	0.478426	0.454716
-0.253	7.25563	6.77267	0.474327	0.452176
-0.252	7.22814	6.77829	0.470281	0.449801
-0.251	7.19839	6.78865	0.466403	0.447054
-0.25	7.16894	6.80093	0.462467	0.443931
-0.249	7.14059	6.81349	0.458278	0.440628
-0.248	7.11357	6.82502	0.453635	0.437646
-0.247	7.0868	6.8385	0.448782	0.435392
-0.246	7.0608	6.85854	0.444127	0.434263
-0.245	7.0378	6.88618	0.440321	0.43489
-0.244	7.01627	6.91744	0.437373	0.4369
-0.243	6.99756	6.95359	0.434774	0.439193
-0.242	6.98043	6.98892	0.432879	0.441899
-0.241	6.96575	7.02226	0.431629	0.445476
-0.24	6.95926	7.05418	0.43048	0.45036
-0.239	6.96151	7.08191	0.429002	0.455334
-0.238	6.96711	7.10389	0.427424	0.459743
-0.237	6.97462	7.12353	0.425755	0.462983
-0.236	6.98492	7.14252	0.423833	0.464405
-0.235	7.00033	7.15545	0.420822	0.463492
-0.234	7.02014	7.16205	0.416728	0.459856
-0.233	7.04189	7.15935	0.412348	0.453889
-0.232	7.06539	7.1498	0.40763	0.445665
-0.231	7.08957	7.14039	0.40237	0.435184
-0.23	7.112	7.12933	0.396402	0.423965
-0.229	7.12939	7.11313	0.390154	0.412819
-0.228	7.14237	7.09227	0.383783	0.402681
-0.227	7.14974	7.07	0.377553	0.394238
-0.226	7.15053	7.05098	0.371664	0.387534
-0.225	7.14281	7.03359	0.366126	0.383066
-0.224	7.12791	7.01786	0.360907	0.380404
-0.223	7.10886	7.00461	0.356483	0.379844
-0.222	7.08453	6.99433	0.353482	0.380566
-0.221	7.05801	6.98647	0.352006	0.382146
-0.22	7.02912	6.98331	0.351866	0.38473
-0.219	6.99847	6.98265	0.35201	0.387514
-0.218	6.96686	6.98151	0.351336	0.390039
-0.217	6.93335	6.97889	0.34977	0.392187
-0.216	6.89694	6.97576	0.347857	0.394505
-0.215	6.85838	6.97104	0.345513	0.397638
-0.214	6.81847	6.95918	0.342605	0.401116
-0.213	6.78102	6.93932	0.339058	0.404309
-0.212	6.74571	6.91391	0.334903	0.406636
-0.211	6.7089	6.88311	0.330187	0.407662
-0.21	6.67515	6.84793	0.324691	0.407067
-0.209	6.64534	6.80579	0.319344	0.404956
-0.208	6.62031	6.76283	0.314509	0.401778
-0.207	6.59969	6.72043	0.311396	0.398009
-0.206	6.58063	6.67514	0.309827	0.393298
-0.205	6.56592	6.62543	0.31004	0.388089
-0.204	6.55957	6.57754	0.312418	0.382382
-0.203	6.56413	6.53392	0.316293	0.376634
-0.202	6.57657	6.49894	0.321837	0.371744
-0.201	6.59543	6.46871	0.329132	0.367684
-0.2	6.61494	6.44616	0.337698	0.364488
-0.199	6.63232	6.43032	0.347074	0.362138
-0.198	6.648	6.41933	0.356718	0.360503
-0.197	6.66099	6.4129	0.366619	0.359718
-0.196	6.67195	6.40957	0.376151	0.36009
-0.195	6.67868	6.41128	0.38512	0.362179
-0.194	6.68371	6.41548	0.394273	0.366169
-0.193	6.6852	6.41976	0.403166	0.371579
-0.192	6.68312	6.42003	0.411317	0.3783
-0.191	6.67793	6.41404	0.418653	0.38543
-0.19	6.66978	6.40507	0.425104	0.392618
-0.189	6.66021	6.3916	0.430437	0.399961
-0.188	6.65242	6.37688	0.434427	0.406453
-0.187	6.64509	6.36048	0.437857	0.412479
-0.186	6.63541	6.33957	0.441252	0.418165
-0.185	6.62077	6.31694	0.444531	0.423416
-0.184	6.59932	6.29368	0.447881	0.427825
-0.183	6.57356	6.27019	0.451164	0.431298
-0.182	6.5412	6.24907	0.454863	0.434375
-0.181	6.50584	6.22697	0.458177	0.437196
-0.18	6.46753	6.20456	0.460802	0.440113
-0.179	6.42785	6.19145	0.462566	0.442942
-0.178	6.3966	6.18232	0.463214	0.446075
-0.177	6.36822	6.17779	0.462597	0.45016
-0.176	6.34248	6.1799	0.460688	0.45506
-0.175	6.31513	6.18901	0.458176	0.459727
-0.174	6.28583	6.20576	0.455059	0.46375
-0.173	6.2566	6.2261	0.450972	0.467465
-0.172	6.22844	6.24775	0.44568	0.470639
-0.171	6.20097	6.27216	0.43947	0.473559
-0.17	6.17264	6.29685	0.432693	0.475685
-0.169	6.14299	6.31793	0.425394	0.476956
-0.168	6.11461	6.33389	0.417685	0.478164
-0.167	6.09301	6.3444	0.409492	0.480479
-0.166	6.07497	6.34914	0.401066	0.483533
-0.165	6.06121	6.34654	0.392182	0.487855
-0.164	6.05455	6.33287	0.383061	0.492914
-0.163	6.05002	6.31145	0.374253	0.498204
-0.162	6.05144	6.28419	0.365938	0.503888
-0.161	6.05313	6.25398	0.35807	0.509925
-0.16	6.0561	6.22226	0.350918	0.515165
-0.159	6.05922	6.19045	0.345624	0.519336
-0.158	6.06378	6.16028	0.343086	0.522416
-0.157	6.06914	6.13625	0.342168	0.524542
-0.156	6.07667	6.12038	0.34279	0.525628
-0.155	6.0848	6.11407	0.345002	0.525369
-0.154	6.09335	6.11696	0.348942	0.523752
-0.153	6.10507	6.12687	0.354688	0.522125
-0.152	6.12629	6.1452	0.361695	0.520024
-0.151	6.15425	6.17423	0.369714	0.518211
-0.15	6.18563	6.20936	0.378354	0.517055
-0.149	6.22125	6.24824	0.386988	0.51641
-0.148	6.25967	6.28702	0.395379	0.516594
-0.147	6.30146	6.32865	0.403362	0.517138
-0.146	6.3501	6.37094	0.410681	0.518453
-0.145	6.40021	6.41062	0.417649	0.520895
-0.144	6.44753	6.4467	0.424294	0.524295
-0.143	6.49592	6.47448	0.430315	0.528053
-0.142	6.54582	6.49296	0.435774	0.532028
-0.141	6.59258	6.50394	0.439917	0.53597
-0.14	6.63036	6.50836	0.443096	0.53983
-0.139	6.65802	6.50966	0.445183	0.543078
-0.138	6.6761	6.50968	0.446248	0.54542
-0.137	6.68515	6.51096	0.446302	0.546975
-0.136	6.68646	6.5114	0.445523	0.548418
-0.135	6.68265	6.51433	0.44356	0.549886
-0.134	6.67326	6.52147	0.44068	0.55139
-0.133	6.65748	6.5301	0.437314	0.553098
-0.132	6.63632	6.53661	0.433793	0.555294
-0.131	6.61558	6.54221	0.430493	0.55781
-0.13	6.59806	6.54922	0.427174	0.560308
-0.129	6.58804	6.56444	0.423435	0.562269
-0.128	6.58821	6.58959	0.41907	0.563932
-0.127	6.59611	6.62482	0.413949	0.565656
-0.126	6.60892	6.67631	0.408471	0.567271
-0.125	6.6247	6.7404	0.403195	0.568762
-0.124	6.64325	6.81701	0.398779	0.570217
-0.123	6.6643	6.9048	0.395608	0.571443
-0.122	6.69026	6.99758	0.393955	0.572671
-0.121	6.72556	7.0944	0.393961	0.573956
-0.12	6.77167	7.19727	0.395308	0.575169
-0.119	6.82913	7.30043	0.397459	0.576702
-0.118	6.89611	7.4028	0.400095	0.578462
-0.117	6.96542	7.50353	0.403744	0.580247
-0.116	7.0338	7.60165	0.40945	0.581962
-0.115	7.10182	7.69638	0.416241	0.58351
-0.114	7.1648	7.78407	0.423659	0.58505
-0.113	7.22071	7.8648	0.431561	0.586722
-0.112	7.27083	7.94145	0.439839	0.588985
-0.111	7.31622	8.01224	0.447827	0.59171
-0.11	7.35698	8.07641	0.455873	0.594582
-0.109	7.39557	8.13317	0.463673	0.597377
-0.108	7.43352	8.17992	0.471835	0.60002
-0.107	7.46889	8.21537	0.480892	0.60279
-0.106	7.4989	8.24119	0.48947	0.605401
-0.105	7.52226	8.25752	0.49717	0.607012
-0.104	7.53803	8.26509	0.503894	0.607409
-0.103	7.54745	8.25981	0.50941	0.606925
-0.102	7.55167	8.24226	0.513542	0.6053
-0.101	7.55119	8.21019	0.51604	0.602615
-0.1	7.54543	8.1633	0.516772	0.598703
-0.099	7.53365	8.10226	0.515805	0.59342
-0.098	7.51639	8.0282	0.513265	0.58684
-0.097	7.4917	7.94358	0.509864	0.579011
-0.096	7.45868	7.85045	0.506037	0.569997
-0.095	7.4201	7.75057	0.50288	0.559662
-0.094	7.37964	7.6472	0.500091	0.54774
-0.093	7.33647	7.54143	0.496932	0.534448
-0.092	7.29076	7.43257	0.493458	0.520045
-0.091	7.23961	7.32294	0.489713	0.504893
-0.09	7.18192	7.22259	0.485748	0.49058
-0.089	7.11881	7.12923	0.48152	0.476404
-0.088	7.0507	7.03719	0.476928	0.462665
-0.087	6.97999	6.94971	0.472614	0.449784
-0.086	6.91222	6.86884	0.469488	0.438934
-0.085	6.84386	6.79062	0.466754	0.430095
-0.084	6.77495	6.71752	0.464391	0.423186
-0.083	6.71061	6.6486	0.462391	0.419246
-0.082	6.64936	6.58093	0.460643	0.418447
-0.081	6.59016	6.51399	0.458732	0.41989
-0.08	6.52784	6.45512	0.456888	0.422771
-0.079	6.46501	6.41227	0.45498	0.427013
-0.078	6.40357	6.38151	0.453122	0.432982
-0.077	6.34323	6.36261	0.451609	0.440902
-0.076	6.28766	6.35526	0.450449	0.450119
-0.075	6.23369	6.36549	0.449331	0.459671
-0.074	6.1793	6.39175	0.448224	0.469913
-0.073	6.12702	6.42948	0.447031	0.481086
-0.072	6.07885	6.47461	0.445606	0.492631
-0.071	6.03477	6.52147	0.444124	0.504463
-0.07	5.99404	6.56792	0.443043	0.516675
-0.069	5.96643	6.6104	0.442292	0.528491
-0.068	5.95324	6.65131	0.441724	0.539084
-0.067	5.94728	6.68661	0.440383	0.548808
-0.066	5.94181	6.71705	0.438066	0.557388
-0.065	5.93484	6.7434	0.434568	0.564694
-0.064	5.92772	6.76468	0.429861	0.570774
-0.063	5.92273	6.77934	0.425103	0.575467
-0.062	5.92192	6.78806	0.420151	0.578571
-0.061	5.91852	6.78961	0.414343	0.580255
-0.06	5.9134	6.78358	0.407826	0.580592
-0.059	5.91053	6.77189	0.400593	0.579367
-0.058	5.91016	6.75964	0.393338	0.576392
-0.057	5.91249	6.74793	0.38655	0.571859
-0.056	5.91892	6.73295	0.380334	0.566335
-0.055	5.92999	6.71554	0.374793	0.560137
-0.054	5.94631	6.70219	0.370818	0.553296
-0.053	5.96645	6.69843	0.36881	0.545944
-0.052	5.99147	6.69739	0.368989	0.539246
-0.051	6.02584	6.69769	0.371086	0.534262
-0.05	6.07153	6.70082	0.374955	0.531483
-0.049	6.12717	6.71016	0.380957	0.53122
-0.048	6.19299	6.73347	0.388773	0.534235
-0.047	6.27145	6.76948	0.397206	0.539529
-0.046	6.35866	6.81689	0.40558	0.546125
-0.045	6.45159	6.87331	0.41371	0.55351
-0.044	6.55325	6.93371	0.420875	0.561635
-0.043	6.66189	7.00171	0.426776	0.569544
-0.042	6.77921	7.08045	0.43193	0.57629
-0.041	6.90159	7.16443	0.436796	0.581714
-0.04	7.02223	7.25053	0.440558	0.585586
-0.039	7.1376	7.33517	0.442822	0.58806
-0.038	7.24653	7.4204	0.443549	0.588638
-0.037	7.34896	7.50643	0.443277	0.587166
-0.036	7.4457	7.593	0.442567	0.583483
-0.035	7.53935	7.67884	0.441476	0.577871
-0.034	7.6298	7.76587	0.440636	0.57066
-0.033	7.71167	7.85297	0.44015	0.562042
-0.032	7.78584	7.93676	0.440178	0.552659
-0.031	7.85432	8.01557	0.440861	0.543179
-0.03	7.91748	8.09154	0.442225	0.534061
-0.029	7.97624	8.16858	0.444192	0.525251
-0.028	8.03602	8.24809	0.446899	0.517741
-0.027	8.09765	8.32944	0.450649	0.512582
-0.026	8.15995	8.41203	0.455315	0.509809
-0.025	8.22437	8.49639	0.46042	0.509517
-0.024	8.28809	8.58093	0.465784	0.511625
-0.023	8.35019	8.66012	0.471627	0.515934
-0.022	8.41238	8.73199	0.478207	0.521979
-0.021	8.47488	8.80063	0.484923	0.529121
-0.02	8.5384	8.86736	0.491679	0.537384
-0.019	8.60165	8.93099	0.498658	0.545843
-0.018	8.66458	8.99587	0.505978	0.554265
-0.017	8.72814	9.05599	0.513721	0.562508
-0.016	8.79239	9.11007	0.521847	0.570395
-0.015	8.85788	9.16201	0.530395	0.577988
-0.014	8.92239	9.21043	0.539375	0.585084
-0.013	8.98587	9.25737	0.548502	0.591712
-0.012	9.04798	9.31135	0.557811	0.598085
-0.011	9.10811	9.37198	0.567194	0.603694
-0.01	9.16486	9.4378	0.576214	0.608394
-0.009	9.21597	9.50721	0.584338	0.612235
-0.008	9.25907	9.57445	0.591501	0.615926
-0.007	9.29443	9.63776	0.597521	0.61959
-0.006	9.32611	9.69657	0.601955	0.623926
-0.005	9.35044	9.74963	0.605147	0.62936
-0.004	9.36491	9.79628	0.607613	0.635576
-0.003	9.36868	9.83447	0.6096	0.642465
-0.002	9.36319	9.86283	0.611174	0.649875
-0.001	9.35124	9.88306	0.612659	0.657577
0	9.33935	9.89485	0.614096	0.665202
0.001	9.32475	9.89744	0.615474	0.672347
0.002	9.30677	9.89314	0.616999	0.678536
0.003	9.2872	9.88596	0.618818	0.683057
0.004	9.26586	9.87439	0.620955	0.68567
0.005	9.24226	9.85626	0.623474	0.686501
0.006	9.21625	9.83329	0.626403	0.68541
0.007	9.18834	9.80461	0.629489	0.682428
0.008	9.16226	9.76872	0.632465	0.677615
0.009	9.13799	9.72638	0.634779	0.67106
0.01	9.11332	9.67783	0.636969	0.663156
0.011	9.08751	9.62467	0.638972	0.65411
0.012	9.05741	9.57054	0.640074	0.644187
0.013	9.02353	9.51515	0.639537	0.633538
0.014	8.99423	9.4596	0.635871	0.622255
0.015	8.97221	9.4041	0.628868	0.609914
0.016	8.94891	9.34408	0.619521	0.59635
0.017	8.9207	9.27826	0.608541	0.581608
0.018	8.88802	9.20609	0.596411	0.565944
0.019	8.84976	9.12845	0.583596	0.549371
0.02	8.80665	9.04557	0.570181	0.532356
0.021	8.75832	8.95948	0.556449	0.515521
0.022	8.70559	8.87135	0.542873	0.498689
0.023	8.65057	8.7822	0.530206	0.482147
0.024	8.59626	8.69701	0.519217	0.466107
0.025	8.54282	8.62721	0.509887	0.451363
0.026	8.48609	8.57319	0.502465	0.439312
0.027	8.4297	8.536	0.497045	0.431483
0.028	8.37765	8.51515	0.494366	0.425893
0.029	8.32759	8.50975	0.493348	0.421502
0.03	8.2786	8.51986	0.493156	0.418149
0.031	8.23521	8.54902	0.49363	0.416024
0.032	8.19746	8.58947	0.494548	0.414122
0.033	8.164	8.63694	0.495142	0.412128
0.034	8.13596	8.6887	0.495021	0.410464
0.035	8.11464	8.74186	0.494336	0.409677
0.036	8.10618	8.79339	0.494038	0.410431
0.037	8.11301	8.84196	0.495037	0.413377
0.038	8.13327	8.88679	0.496698	0.418789
0.039	8.16869	8.92919	0.498515	0.42657
0.04	8.22369	8.97338	0.500497	0.43626
0.041	8.29612	9.02705	0.502847	0.446496
0.042	8.38515	9.09182	0.506488	0.456687
0.043	8.48471	9.16445	0.511566	0.466586
0.044	8.59223	9.24362	0.516868	0.476376
0.045	8.70384	9.32625	0.521699	0.486819
0.046	8.81876	9.41525	0.526036	0.49788
0.047	8.94135	9.50676	0.529328	0.510587
0.048	9.066	9.59538	0.532149	0.525513
0.049	9.19586	9.68131	0.534775	0.542571
0.05	9.32759	9.76758	0.537567	0.561543
0.051	9.45752	9.85987	0.541705	0.581873
0.052	9.58399	9.95518	0.548311	0.603543
0.053	9.71111	10.0591	0.558334	0.625258
0.054	9.84552	10.1718	0.572182	0.647512
0.055	9.99103	10.2994	0.590543	0.670987
0.056	10.1514	10.4392	0.614656	0.696046
0.057	10.3317	10.5912	0.643662	0.722539
0.058	10.5299	10.7592	0.676863	0.749907
0.059	10.7486	10.946	0.71349	0.777506
0.06	10.9963	11.1592	0.752544	0.804449
0.061	11.2739	11.4061	0.794109	0.829899
0.062	11.5835	11.6804	0.836671	0.855232
0.063	11.9338	11.9793	0.878101	0.879696
0.064	12.3131	12.3045	0.918726	0.902331
0.065	12.708	12.65	0.959629	0.923361
0.066	13.1139	13.0125	1.00009	0.942691
0.067	13.5297	13.3898	1.03835	0.960495
0.068	13.9517	13.7762	1.0731	0.977405
0.069	14.3732	14.1656	1.10428	0.993654
0.07	14.7923	14.5569	1.13149	1.00879
0.071	15.2112	14.9428	1.15405	1.0229
0.072	15.6249	15.3195	1.17249	1.03518
0.073	16.0264	15.682	1.18717	1.04581
0.074	16.4129	16.0244	1.19776	1.05515
0.075	16.7763	16.347	1.20427	1.06307
0.076	17.1097	16.648	1.20674	1.06982
0.077	17.4087	16.9233	1.20513	1.07588
0.078	17.6719	17.1734	1.1993	1.08152
0.079	17.8963	17.4027	1.18955	1.08774
0.08	18.0806	17.6169	1.17634	1.09541
0.081	18.226	17.8141	1.1602	1.10382
0.082	18.3376	17.9897	1.14108	1.1127
0.083	18.4092	18.14	1.12051	1.12195
0.084	18.4435	18.2657	1.0998	1.13068
0.085	18.4436	18.3647	1.08017	1.13889
0.086	18.4106	18.438	1.06249	1.14592
0.087	18.3496	18.4882	1.04777	1.15088
0.088	18.2636	18.5117	1.03726	1.15435
0.089	18.1571	18.5117	1.03194	1.15544
0.09	18.0371	18.487	1.03163	1.15427
0.091	17.9082	18.4417	1.03543	1.15038
0.092	17.7753	18.3775	1.04186	1.14405
0.093	17.6445	18.2984	1.04918	1.13518
0.094	17.517	18.2054	1.05657	1.12447
0.095	17.402	18.102	1.06143	1.11264
0.096	17.3096	17.9937	1.0621	1.09927
0.097	17.2342	17.8792	1.06048	1.08329
0.098	17.1687	17.7613	1.05849	1.06336
0.099	17.1069	17.6263	1.05729	1.04425
0.1	17.047	17.4788	1.05669	1.02655
0.101	16.987	17.3243	1.05534	1.01103
0.102	16.9274	17.163	1.0531	0.997601
0.103	16.8669	16.9968	1.05009	0.986328
0.104	16.8034	16.8326	1.04662	0.976335
0.105	16.7317	16.6717	1.04302	0.967372
0.106	16.6505	16.5174	1.03857	0.958639
0.107	16.563	16.3739	1.03226	0.949589
0.108	16.476	16.2422	1.02459	0.94158
0.109	16.3796	16.1314	1.01569	0.935524
0.11	16.2741	16.0328	1.0059	0.929993
0.111	16.164	15.9495	0.995804	0.924088
0.112	16.0533	15.8787	0.985775	0.917984
0.113	15.9499	15.8197	0.975508	0.911388
0.114	15.8531	15.7727	0.966148	0.904664
0.115	15.7628	15.7355	0.958973	0.898931
0.116	15.6757	15.7066	0.953939	0.894796
0.117	15.5983	15.6845	0.950668	0.893261
0.118	15.5293	15.6726	0.949918	0.8963
0.119	15.4645	15.664	0.950794	0.903234
0.12	15.4004	15.6525	0.952446	0.91293
0.121	15.3355	15.6371	0.954683	0.924848
0.122	15.2676	15.6124	0.957752	0.939011
0.123	15.2007	15.5765	0.960725	0.954649
0.124	15.1403	15.5301	0.962368	0.970704
0.125	15.0772	15.4779	0.964406	0.985799
0.126	15.015	15.417	0.966726	0.999884
0.127	14.9495	15.3442	0.969409	1.01243
0.128	14.8792	15.2564	0.972961	1.0234
0.129	14.8027	15.1563	0.975907	1.03227
0.13	14.7201	15.0454	0.977533	1.03851
0.131	14.6307	14.9295	0.977553	1.04221
0.132	14.5375	14.8071	0.975634	1.04321
0.133	14.4429	14.6848	0.971989	1.04388
0.134	14.3504	14.5558	0.966897	1.04246
0.135	14.2584	14.4211	0.960307	1.03966
0.136	14.1657	14.2833	0.952321	1.03621
0.137	14.072	14.1502	0.943429	1.03241
0.138	13.9771	14.0284	0.934335	1.02864
0.139	13.8806	13.9191	0.926024	1.02617
0.14	13.7841	13.8314	0.920004	1.02695
0.141	13.6973	13.7534	0.917357	1.03008
0.142	13.6127	13.6854	0.917434	1.03584
0.143	13.5324	13.6257	0.920099	1.04466
0.144	13.4592	13.5766	0.925297	1.05632
0.145	13.3941	13.5403	0.932906	1.07047
0.146	13.3394	13.5161	0.942471	1.08692
0.147	13.2957	13.5081	0.953606	1.10453
0.148	13.2669	13.522	0.96576	1.12196
0.149	13.258	13.5589	0.978216	1.13852
0.15	13.2716	13.6169	0.989881	1.15421
0.151	13.3099	13.7005	1.00007	1.16825
0.152	13.3727	13.808	1.00857	1.18028
0.153	13.4542	13.9386	1.01576	1.18917
0.154	13.5552	14.0835	1.02123	1.19553
0.155	13.6729	14.2353	1.02515	1.20054
0.156	13.8043	14.3914	1.0275	1.2048
0.157	13.9427	14.5481	1.0292	1.20901
0.158	14.0866	14.7058	1.03037	1.21343
0.159	14.2337	14.8598	1.03156	1.21749
0.16	14.384	15.0047	1.03286	1.22088
0.161	14.534	15.1407	1.03432	1.22331
0.162	14.6838	15.2663	1.03561	1.2246
0.163	14.8317	15.3806	1.03626	1.2246
0.164	14.9748	15.4825	1.03625	1.22313
0.165	15.1129	15.5703	1.03579	1.22026
0.166	15.2483	15.6434	1.03474	1.21592
0.167	15.3787	15.7021	1.03252	1.21002
0.168	15.5014	15.7482	1.02871	1.20237
0.169	15.6175	15.7849	1.02255	1.1926
0.17	15.722	15.8129	1.01466	1.18079
0.171	15.8125	15.8354	1.00545	1.16687
0.172	15.8889	15.8545	0.996082	1.15103
0.173	15.9484	15.8662	0.986655	1.13411
0.174	15.9889	15.8708	0.977192	1.11639
0.175	16.0087	15.8688	0.967859	1.09807
0.176	16.0077	15.8596	0.95884	1.07957
0.177	15.9899	15.8429	0.949844	1.06128
0.178	15.9546	15.8188	0.941143	1.04335
0.179	15.8988	15.7868	0.933525	1.02605
0.18	15.8236	15.7473	0.927225	1.00952
0.181	15.7321	15.7002	0.922406	0.993856
0.182	15.626	15.6459	0.919031	0.97908
0.183	15.5058	15.5849	0.916918	0.965131
0.184	15.3739	15.5181	0.915794	0.951822
0.185	15.2346	15.4465	0.915434	0.938878
0.186	15.0891	15.3709	0.915654	0.925928
0.187	14.9392	15.2922	0.916186	0.912601
0.188	14.7874	15.2104	0.916678	0.898695
0.189	14.6374	15.1254	0.916592	0.884105
0.19	14.498	15.0381	0.91481	0.868491
0.191	14.3717	14.9465	0.910805	0.852102
0.192	14.2531	14.8499	0.905224	0.835009
0.193	14.1419	14.7472	0.898358	0.817373
0.194	14.04	14.6384	0.890271	0.799399
0.195	13.9491	14.5271	0.88122	0.78092
0.196	13.8682	14.4121	0.871708	0.762378
0.197	13.7953	14.2921	0.861657	0.744313
0.198	13.7302	14.1701	0.851185	0.727294
0.199	13.6705	14.0519	0.84057	0.71188
0.2	13.6131	13.9373	0.829898	0.698041
0.201	13.5566	13.8238	0.81927	0.685421
0.202	13.5003	13.7106	0.808798	0.673989
0.203	13.4448	13.5994	0.798549	0.663416
0.204	13.3908	13.4919	0.788729	0.653619
0.205	13.34	13.387	0.779472	0.644635
0.206	13.2897	13.2856	0.771389	0.636227
0.207	13.2396	13.1868	0.764673	0.628493
0.208	13.19	13.0917	0.759191	0.621739
0.209	13.1417	12.9988	0.754523	0.615991
0.21	13.0944	12.905	0.750663	0.611201
0.211	13.0455	12.8096	0.747995	0.607239
0.212	12.9938	12.7134	0.746525	0.604035
0.213	12.9378	12.6162	0.745923	0.60146
0.214	12.8781	12.5162	0.745295	0.599113
0.215	12.8138	12.41	0.744078	0.597575
0.216	12.7429	12.2961	0.742122	0.596835
0.217	12.6643	12.1769	0.73917	0.596402
0.218	12.578	12.0499	0.735041	0.596415
0.219	12.4844	11.9178	0.729608	0.596285
0.22	12.3835	11.7849	0.722891	0.595243
0.221	12.2777	11.6599	0.715262	0.592657
0.222	12.1653	11.5374	0.706588	0.58897
0.223	12.0448	11.4153	0.697129	0.584613
0.224	11.9166	11.2955	0.687266	0.579567
0.225	11.7819	11.1837	0.67745	0.573667
0.226	11.6413	11.0789	0.667944	0.567004
0.227	11.5006	10.9792	0.659339	0.55979
0.228	11.3619	10.8803	0.65189	0.55268
0.229	11.2252	10.7807	0.645051	0.546015
0.23	11.0913	10.6807	0.638621	0.539878
0.231	10.9587	10.5816	0.632622	0.534085
0.232	10.8295	10.4846	0.626912	0.528621
0.233	10.7067	10.3888	0.621381	0.523792
0.234	10.5924	10.2948	0.615686	0.519844
0.235	10.4889	10.2063	0.609092	0.516418
0.236	10.3972	10.1256	0.601383	0.513577
0.237	10.3152	10.0525	0.592827	0.512274
0.238	10.2425	9.98259	0.583729	0.511649
0.239	10.1801	9.91866	0.57472	0.512123
0.24	10.1263	9.86046	0.565723	0.512449
0.241	10.0786	9.80384	0.556572	0.513153
0.242	10.0369	9.74643	0.547279	0.514231
0.243	10.0032	9.68841	0.537735	0.515558
0.244	9.97705	9.63156	0.528452	0.516916
0.245	9.95517	9.57757	0.519506	0.518198
0.246	9.93501	9.52768	0.510637	0.519515
0.247	9.91703	9.48207	0.501757	0.521051
0.248	9.90165	9.44176	0.493091	0.521756
0.249	9.88905	9.40378	0.484906	0.52205
0.25	9.88233	9.36756	0.477372	0.521756
0.251	9.88149	9.33307	0.470745	0.520549
0.252	9.88181	9.30367	0.465241	0.518515
0.253	9.88138	9.27931	0.461012	0.516183
0.254	9.8782	9.25862	0.458303	0.513205
0.255	9.87231	9.24242	0.457288	0.509839
0.256	9.8617	9.2314	0.457724	0.506345
0.257	9.84649	9.22525	0.45923	0.503197
0.258	9.82636	9.22305	0.461545	0.500421
0.259	9.80107	9.22436	0.464428	0.498152
0.26	9.77145	9.23023	0.467564	0.496585
0.261	9.7379	9.23896	0.470831	0.495615
0.262	9.70243	9.24862	0.473795	0.495583
0.263	9.66423	9.2575	0.476492	0.49704
0.264	9.62485	9.26623	0.478766	0.499794
0.265	9.58569	9.27296	0.480445	0.503807
0.266	9.54416	9.277	0.482521	0.508701
0.267	9.5026	9.27746	0.485195	0.514293
0.268	9.46256	9.27922	0.487913	0.519898
0.269	9.42322	9.28079	0.490693	0.525997
0.27	9.38597	9.28063	0.493631	0.533248
0.271	9.35271	9.27833	0.496602	0.541776
0.272	9.32726	9.27669	0.49951	0.551337
0.273	9.31101	9.27659	0.502644	0.561469
0.274	9.3063	9.27671	0.506462	0.571732
0.275	9.31209	9.27733	0.510541	0.581747
0.276	9.3277	9.27908	0.514699	0.591173
0.277	9.35105	9.28363	0.518351	0.599587
0.278	9.3814	9.29453	0.521395	0.606429
0.279	9.41881	9.30796	0.523898	0.611817
0.28	9.46161	9.32266	0.52579	0.61554
0.281	9.50622	9.33716	0.52723	0.617574
0.282	9.55012	9.34973	0.528739	0.617937
0.283	9.59333	9.36029	0.530749	0.616492
0.284	9.63389	9.36844	0.533194	0.613362
0.285	9.67075	9.37222	0.536011	0.609013
0.286	9.70207	9.371	0.539037	0.603982
0.287	9.72702	9.36523	0.54228	0.598626
0.288	9.74707	9.35831	0.545317	0.593067
0.289	9.76172	9.35575	0.548035	0.588087
0.29	9.7696	9.35509	0.550575	0.58361
0.291	9.77346	9.35598	0.553749	0.579217
0.292	9.77661	9.35761	0.558098	0.575424
0.293	9.77635	9.35648	0.561807	0.572598
0.294	9.77624	9.35287	0.564646	0.570825
0.295	9.77733	9.34809	0.567018	0.570116
0.296	9.78273	9.34355	0.569006	0.570343
0.297	9.78971	9.33977	0.570426	0.571427
0.298	9.79347	9.33745	0.57169	0.573318
0.299	9.79232	9.33604	0.572747	0.575834
0.3	9.78565	9.33743	0.573481	0.578514
0.301	9.77851	9.3435	0.574502	0.58107
0.302	9.77347	9.3583	0.575964	0.584043
0.303	9.77058	9.37777	0.576544	0.587781
0.304	9.76111	9.40005	0.57672	0.592014
0.305	9.74603	9.41984	0.576416	0.596129
0.306	9.7258	9.43195	0.575492	0.59966
0.307	9.69907	9.43855	0.573919	0.602483
0.308	9.66741	9.43785	0.5716	0.604235
0.309	9.63051	9.42944	0.568234	0.60479
0.31	9.58864	9.41466	0.563615	0.604326
0.311	9.54311	9.39304	0.558077	0.603226
0.312	9.49799	9.36693	0.552423	0.601205
0.313	9.45352	9.3348	0.546746	0.597893
0.314	9.40917	9.29776	0.540952	0.593343
0.315	9.36566	9.25803	0.535118	0.588295
0.316	9.31987	9.21785	0.529278	0.582816
0.317	9.2737	9.17575	0.523268	0.57664
0.318	9.22972	9.13211	0.517394	0.569685
0.319	9.19255	9.08879	0.512221	0.562393
0.32	9.16286	9.04851	0.507833	0.554873
0.321	9.14415	9.01178	0.504664	0.547247
0.322	9.13644	8.97907	0.502208	0.539885
0.323	9.1366	8.94943	0.500633	0.533345
0.324	9.14827	8.92476	0.500787	0.527417
0.325	9.17169	8.90676	0.502437	0.52327
0.326	9.2079	8.89809	0.50487	0.521152
0.327	9.2528	8.89804	0.507827	0.519704
0.328	9.30236	8.90716	0.511066	0.517825
0.329	9.3538	8.92265	0.514394	0.515861
0.33	9.40665	8.94064	0.517708	0.514648
0.331	9.46019	8.96099	0.520613	0.514679
0.332	9.51046	8.98232	0.523282	0.516427
0.333	9.55724	9.00516	0.525629	0.519892
0.334	9.601	9.02953	0.527672	0.525374
0.335	9.64006	9.06167	0.529592	0.531864
0.336	9.67263	9.09715	0.531615	0.538898
0.337	9.69813	9.13373	0.533945	0.547598
0.338	9.71647	9.17231	0.536793	0.558468
0.339	9.72964	9.21042	0.54027	0.56999
0.34	9.74003	9.25053	0.544243	0.581128
0.341	9.74866	9.29635	0.54829	0.590382
0.342	9.75877	9.34344	0.553401	0.598139
0.343	9.76714	9.39022	0.558984	0.604628
0.344	9.7736	9.43735	0.564157	0.610024
0.345	9.77904	9.48734	0.568772	0.614059
0.346	9.78216	9.5346	0.573136	0.616961
0.347	9.78609	9.57575	0.577902	0.619089
0.348	9.78849	9.61389	0.582992	0.620748
0.349	9.79018	9.65117	0.588521	0.622406
0.35	9.79493	9.68686	0.594949	0.624592
0.351	9.79993	9.71818	0.602572	0.62765
0.352	9.8048	9.74632	0.611656	0.631431
0.353	9.81138	9.76733	0.622238	0.636234
0.354	9.81892	9.77929	0.633886	0.641788
0.355	9.82622	9.78282	0.646238	0.647885
0.356	9.83131	9.77953	0.658873	0.654702
0.357	9.83296	9.77316	0.671227	0.662053
0.358	9.83311	9.76367	0.682563	0.669047
0.359	9.84081	9.75368	0.691998	0.675798
0.36	9.86088	9.74304	0.699655	0.682605
0.361	9.89089	9.73277	0.705626	0.689241
0.362	9.92056	9.72659	0.709984	0.695495
0.363	9.94672	9.72947	0.712823	0.701062
0.364	9.96777	9.7434	0.714128	0.706561
0.365	9.9834	9.76777	0.713984	0.711494
0.366	9.99426	9.8002	0.712577	0.715873
0.367	10.0034	9.83862	0.710191	0.719831
0.368	10.0115	9.88199	0.706952	0.723545
0.369	10.0197	9.93013	0.702714	0.727592
0.37	10.0288	9.98724	0.698113	0.732631
0.371	10.0401	10.0443	0.693642	0.737694
0.372	10.0516	10.0971	0.689927	0.742683
0.373	10.0635	10.1448	0.687288	0.748039
0.374	10.0755	10.1861	0.686051	0.75354
0.375	10.0872	10.219	0.686507	0.758507
0.376	10.0996	10.2406	0.688732	0.762851
0.377	10.1159	10.2514	0.692471	0.766642
0.378	10.1348	10.2559	0.697677	0.770422
0.379	10.1554	10.2551	0.70407	0.773768
0.38	10.1785	10.2523	0.711301	0.776518
0.381	10.2094	10.2445	0.719052	0.778705
0.382	10.2413	10.2344	0.727127	0.780187
0.383	10.2738	10.2198	0.735382	0.781078
0.384	10.3083	10.1999	0.743749	0.781699
0.385	10.346	10.1758	0.752371	0.782071
0.386	10.389	10.1479	0.761487	0.782356
0.387	10.4359	10.118	0.771003	0.782516
0.388	10.4858	10.0894	0.780842	0.782344
0.389	10.5379	10.0641	0.790899	0.781847
0.39	10.5912	10.0404	0.800983	0.781201
0.391	10.6454	10.0172	0.810888	0.780403
0.392	10.7	9.99542	0.820384	0.779238
0.393	10.7549	9.97795	0.829174	0.777485
0.394	10.8104	9.9646	0.836977	0.775018
0.395	10.8648	9.95372	0.843651	0.771799
0.396	10.9192	9.94578	0.84875	0.767632
0.397	10.97	9.94114	0.85264	0.762627
0.398	11.0156	9.94052	0.855414	0.756455
0.399	11.0528	9.94062	0.857271	0.749016
0.4	11.0801	9.93728	0.858226	0.740411
0.401	11.0975	9.93021	0.858209	0.730555
0.402	11.1068	9.91911	0.857081	0.719432
0.403	11.1101	9.90131	0.854706	0.707466
0.404	11.1076	9.87511	0.851083	0.694867
0.405	11.1023	9.83996	0.846177	0.681765
0.406	11.0934	9.79593	0.840423	0.668237
0.407	11.0805	9.74415	0.834295	0.65428
0.408	11.0642	9.68673	0.828048	0.639902
0.409	11.0454	9.62261	0.821881	0.625406
0.41	11.0258	9.554	0.815842	0.610968
0.411	11.0079	9.48391	0.809923	0.596936
0.412	10.9931	9.41321	0.804084	0.583611
0.413	10.9802	9.33934	0.79816	0.57124
0.414	10.9682	9.26467	0.79199	0.559527
0.415	10.9561	9.19258	0.785411	0.548151
0.416	10.9435	9.12216	0.77813	0.537297
0.417	10.9314	9.05158	0.769738	0.527685
0.418	10.9207	8.98096	0.759735	0.51949
0.419	10.9103	8.90934	0.747847	0.512312
0.42	10.8983	8.83849	0.734255	0.505781
0.421	10.8841	8.77082	0.718932	0.50009
0.422	10.8667	8.70864	0.701854	0.494993
0.423	10.8454	8.65014	0.683281	0.491133
0.424	10.8214	8.59487	0.663535	0.488775
0.425	10.7936	8.5433	0.643153	0.487169
0.426	10.7626	8.49728	0.622599	0.485933
0.427	10.7291	8.45781	0.602467	0.485169
0.428	10.6975	8.42996	0.583843	0.484633
0.429	10.6711	8.40896	0.568001	0.483911
0.43	10.6431	8.39415	0.553624	0.483186
0.431	10.6136	8.38677	0.540556	0.482502
0.432	10.5816	8.38694	0.529242	0.481639
0.433	10.5479	8.3938	0.519662	0.480899
0.434	10.5122	8.41227	0.511807	0.482609
0.435	10.476	8.43598	0.505533	0.485463
0.436	10.4366	8.45782	0.500883	0.488372
0.437	10.3934	8.47635	0.497909	0.490905
0.438	10.3476	8.49036	0.496384	0.492726
0.439	10.3004	8.49903	0.496097	0.493655
0.44	10.2523	8.50307	0.496843	0.493501
0.441	10.2054	8.50177	0.498304	0.492305
0.442	10.1598	8.49449	0.500142	0.490052
0.443	10.1176	8.48539	0.50219	0.48607
0.444	10.0802	8.47336	0.504114	0.480723
0.445	10.0479	8.45883	0.505369	0.474297
0.446	10.0181	8.44204	0.50601	0.467319
0.447	9.98993	8.42342	0.50609	0.460311
0.448	9.96374	8.40265	0.505556	0.45363
0.449	9.9393	8.3792	0.504427	0.447579
0.45	9.9207	8.352	0.502729	0.442393
0.451	9.90633	8.32109	0.500517	0.438157
0.452	9.89258	8.28553	0.497777	0.434934
0.453	9.87871	8.2476	0.49459	0.432147
0.454	9.86475	8.20952	0.491066	0.429831
0.455	9.85214	8.1712	0.487569	0.427857
0.456	9.84172	8.13394	0.48449	0.425903
0.457	9.83443	8.0994	0.481475	0.423795
0.458	9.8326	8.0718	0.478327	0.421534
0.459	9.83477	8.05201	0.475698	0.418807
0.46	9.84179	8.03638	0.474101	0.415898
0.461	9.85252	8.02251	0.473853	0.413254
0.462	9.86434	8.01162	0.475281	0.411034
0.463	9.87482	8.00442	0.478597	0.408797
0.464	9.88258	7.9985	0.483766	0.407043
0.465	9.88687	7.99143	0.490779	0.405829
0.466	9.88743	7.98603	0.499517	0.404915
0.467	9.885	7.98214	0.509115	0.404504
0.468	9.88094	7.98342	0.519068	0.404569
0.469	9.87337	7.98564	0.529013	0.405146
0.47	9.86233	7.98808	0.538473	0.406788
0.471	9.84747	7.9899	0.547018	0.409868
0.472	9.83421	7.99151	0.553675	0.413678
0.473	9.82287	7.99493	0.558232	0.417537
0.474	9.80883	8.00121	0.560754	0.420739
0.475	9.79119	8.0101	0.561311	0.422925
0.476	9.77022	8.01987	0.559755	0.424171
0.477	9.7456	8.02972	0.556123	0.42446
0.478	9.71656	8.03884	0.550661	0.423943
0.479	9.68255	8.04651	0.543571	0.422797
0.48	9.64255	8.05337	0.535632	0.421068
0.481	9.59648	8.05941	0.527446	0.419182
0.482	9.54342	8.05986	0.519594	0.417183
0.483	9.48312	8.05526	0.512453	0.414968
0.484	9.41763	8.04534	0.506282	0.412818
0.485	9.34857	8.03097	0.50155	0.411157
0.486	9.28107	8.01256	0.498185	0.410101
0.487	9.21856	7.9903	0.496465	0.409625
0.488	9.16529	7.96748	0.496459	0.409672
0.489	9.12638	7.94784	0.497776	0.410167
0.49	9.10561	7.93358	0.500036	0.411413
0.491	9.10462	7.92614	0.50288	0.412811
0.492	9.12293	7.92612	0.505896	0.414767
0.493	9.15851	7.9356	0.508972	0.417114
0.494	9.20934	7.95595	0.51197	0.419763
0.495	9.27556	7.98545	0.514921	0.422898
0.496	9.35303	8.02104	0.517587	0.426364
0.497	9.43575	8.06238	0.519946	0.430035
0.498	9.51822	8.10871	0.522033	0.4338
0.499	9.59724	8.15571	0.523725	0.437274

## Sheet: Supplementary table
Supplementary table. Orthographic variables for the target words.
There are two sentences sets in this study. For set #1, 142 sentences, with one target in each sentence; for set#2, 86 sentences, with two targets in each sentence (for details please see Supplementary methods).
The amount of low or high target words are 142/2+86*2 = 243.
BFtype: birgram type frequency				BFtoken: birgram token frequency
TFtype: trirgram type frequency				TFtoken: trirgram token frequency
NS: neighborhood size
Low lexical frequency target words						High lexical frequency target words
BFtype	BFtoken	TFtype	TFtoken	NS		BFtype	BFtoken	TFtype	TFtoken	NS
23	471.11	6.33	54.86	1		109	1711.65	11.5	178.83	4
78.43	786.68	13.17	133.81	2		22.25	320.37	3	171.77	0
22.4	500.2	4.25	19.86	0		70.25	857.86	25.14	400.36	0
51.25	2047.53	3.33	26.02	3		41.25	2390.84	6.33	194.63	5
18.25	650.78	2	23.17	0		55.67	927.2	11.6	182.79	0
46.67	219.66	7.2	20.97	0		8.75	262.77	1.67	38.27	0
34	562.06	5.33	143.98	6		39.83	430.3	6	95.94	0
27.75	815.41	1.67	12.55	0		303.86	2090.91	161.83	1083.79	3
129.4	1882.35	10	163.24	4		34.25	1686.56	5.33	372.41	1
47.6	1041.64	8.5	239.07	3		41.25	1158.25	9.67	385.44	6
19.14	71.56	3.17	8.65	0		55	2909.52	8.67	235.67	7
57	757.22	5.4	55.09	1		41.5	1574.33	5.67	217.75	3
116.2	1848.33	8.5	113.02	4		16.25	751.59	2	114.28	0
31	2463.4	4.67	76.03	0		33.75	1234.07	7.67	326.26	3
25.88	88.82	7.14	26.64	1		117.4	1306.43	11.25	91.09	5
33.75	393.48	7	69.61	2		132.2	2200.12	10	151.13	4
80.5	1182.53	9	75.85	6		48.25	468.69	6	102.29	0
54.2	853.25	6.25	105.89	2		36.25	4295.23	6	727.55	1
54.25	2072.01	3	70.13	3		107.83	1102.49	11.4	147.5	2
24	223.07	4.25	32.57	0		64	1208.77	7.25	88.4	0
24	312.33	3.17	90.64	0		20	302.68	6.33	83.38	3
18.75	620.21	2.33	5.62	0		33	2981.34	7	176.2	6
48.13	320.41	19.29	131.18	0		65.17	824.1	15.8	353.13	0
34	501.36	7	65.85	2		35.25	875.16	3.67	63.21	2
49.38	325.17	9.29	82.53	1		26.25	1738.56	2.67	139.53	0
98.57	885.24	10.17	71.56	1		100.29	889.32	20.17	285.99	1
37.8	438.81	9.25	62.58	0		54.29	595.07	17.5	334.83	0
18.75	284.09	1.33	7.99	0		122	1816.18	11	127.76	3
118	1276.35	18.6	163.61	2		43.75	1247.27	11	546.95	6
69.5	2611.42	12.33	131.29	8		71	3267.72	14	1279.95	7
106.4	1549.64	12.5	145.89	3		145.8	2332.16	23	489.65	3
14	108.6	4.33	60.02	3		35.5	1280.06	8.33	514.39	6
37.25	628.93	7.67	142.79	0		53.63	531.74	19.57	206.16	1
41.8	477.47	5.5	35.46	1		73.33	938.1	5.8	157.28	1
33.75	869.73	5.67	114.06	5		39.75	456.33	12	85.35	8
45.83	459.37	11.6	110.68	0		43.83	459.71	9.2	130.5	0
136	2076.7	21.25	353.62	8		67.33	947	10.8	95.84	0
94.67	975.98	12.4	66.94	2		42.25	545.28	21.14	314.03	0
55.5	832.89	9	69.12	7		57.17	1160.23	9.6	573.68	0
125.83	1208.94	22.2	147.77	1		45.6	972.63	8.25	251.51	1
67.67	618.23	15.8	234.44	2		46.5	1192.25	10.33	297.28	7
51.88	285.94	12.29	78.79	1		46.86	507.54	15.67	213.52	0
38.71	390.02	8.5	106.68	0		105.2	1810.14	6	296.14	0
39.83	333.3	5	27.34	0		42	1558.94	8.33	383.39	4
36.25	1387.13	6.67	324.4	3		31.25	2306.02	6.67	300.5	1
62	2876.19	11.33	564.7	6		30.4	639.45	3.5	196.06	0
35.5	381.06	5.67	33.28	2		50.4	677.64	9.5	208.91	1
147.6	2486.79	20.75	380.83	5		71	718.52	9.83	197.03	0
20	404.71	2.75	77.71	0		44.83	750.15	7	126.65	0
49.2	593.25	8	86.44	0		12	217.19	1.67	50.02	1
7	140.1	3	36.65	3		44.67	553.89	8.6	272.05	0
78.5	871.33	12.6	97.96	0		80.5	1898.45	6.33	273.39	5
104.67	1214.38	14	143.4	0		44.5	607.18	14.4	331.34	0
50.17	417.48	9.2	62.01	0		30.4	464.26	7	201.38	0
43.33	383.4	3	21.1	0		57.25	555.53	11.29	170.79	0
148.83	1361.82	23	110.92	2		16	422.66	2	32.35	0
25.75	410.37	3	47.5	0		46.8	999.23	9.5	509.02	2
66.6	1100.79	10	83.77	0		133.2	2208.61	17.5	252.48	2
44.2	756.47	4.75	97.66	0		58.83	583.27	17.2	134.97	1
266.43	1652.12	133.83	849.72	0		20	577.08	3.25	106.8	1
26.5	477.97	5.67	22.71	5		59.4	1033.92	17.75	282.22	0
43.5	1940.38	2.67	13.26	0		20.5	472.52	5	91.07	3
25.4	435.57	4	33.87	1		34.2	542.78	4.75	113.41	1
30.8	379.97	6.75	148.97	1		151	2833.02	33.5	829.43	6
129.67	1400.83	31	518.51	1		50.14	446.07	11.33	191.89	0
30.6	466.15	1.75	6.3	0		129.2	2094.21	12.5	186.49	4
58.13	294.6	10.29	43.72	0		33.83	302.55	3.4	49.21	0
147.8	2150.13	19.75	77.45	10		55.2	736.97	16.75	201.07	1
122.6	2089.88	10.5	143.54	2		87.75	1915.66	7.67	237.14	4
15.8	164.5	2.5	7.35	0		132.67	1722.92	30.6	629.82	1
34.75	1022.23	9.67	315.65	3		44	634.71	5.25	59.08	0
38.2	644.57	4.25	17.34	1		40.6	411.87	6	99.97	2
13.5	610.17	3	267.81	1		27.5	2561.43	4	319.56	2
57.8	1119.85	11	83.7	1		205.4	2711.91	30	481.65	1
26	655.06	5.33	131.19	4		104.2	1740.38	9	233.66	2
147.2	2375.6	31.75	568.13	6		37.75	2417.52	6.67	441.31	5
20.75	2951.88	3	24.28	1		32.5	1332.38	5.67	396.41	2
89	1501.03	11.5	214.45	2		15	220.33	4.25	131.14	1
28.6	401.73	5.75	34.87	0		73.2	1557.15	13	331.57	0
16.2	162.67	4	22.64	0		38.25	1412.93	10	479.85	6
30.8	356.38	4.25	56.49	0		17.5	550.23	2.33	77.06	0
77.2	809.11	15.25	123.2	3		24.4	669.68	2.75	59.83	0
26	251.94	4.25	23.4	0		24.75	274.7	3	29.58	1
33	1564.16	5.67	115.57	5		47	780.63	14	177.25	7
67	1237.28	5.5	145.24	0		42.6	806.82	6.5	136.1	2
51.6	902.96	5.25	33.52	2		59.8	1193.48	6.5	247.93	0
18.5	1090.38	2	300.69	0		203	2494.25	29.5	408.85	11
35.8	695.33	4.75	74.7	1		42.8	589.93	8	144.9	2
32.75	428.43	4	16.15	1		42.5	956.85	11	182.85	5
37.75	1200.64	8.33	191.63	3		46	621.98	11.25	127.73	0
23.8	470.71	5.75	98	1		44.75	1977.03	7	413.32	3
16.8	320.32	1	31.65	0		151.8	2549.74	25	559.6	2
51.4	1108.37	3.75	255.05	0		46.4	931.89	3.75	31.56	2
136.6	1945.3	24	224.58	7		139.6	2229.74	24	270.91	6
37	912.81	5	68.96	1		139.2	2065.26	24.75	352.96	4
28.2	219.54	4.75	25.72	1		44.4	593.27	13.25	191.42	5
61.2	528.4	23.75	223.61	2		41.25	1342.59	7	136.54	4
20.5	470.9	2.33	39.63	2		32.5	1012.07	3.67	54.67	1
78.6	933.52	8.75	108.46	2		35.25	1280.32	9	535.58	6
69.8	1165.93	7.25	28.22	0		143.4	2069.28	14.5	246.86	1
146	2243.49	12.75	58.45	3		33.25	1293.04	6.33	274.35	3
29.25	964.28	3.33	73.96	0		33.2	312.3	3.75	37.07	0
23.4	438.35	2.75	19.19	0		21.5	1084.99	3.33	85.4	2
31.2	753.67	3.5	23.51	0		61.8	721.53	12.25	208.93	3
53.6	556.45	8.75	28.79	1		62.75	3008.25	13.33	786	11
26.25	704.31	2.33	163.99	2		190	2265.95	17.5	329.56	3
32.2	306.66	6.25	68.99	1		36	1044.96	9.67	354.28	7
40.75	1936.17	2	7.5	0		45.25	750.4	3.67	46.42	4
16	570.39	1.67	62.08	0		72.5	1530.14	10.67	139.86	9
108.6	2214.67	51.5	1278.06	12		224	3019.09	32.75	553.93	6
55	827.18	7.5	45.34	2		35.75	816.26	9.67	288.72	1
45.5	1838.49	6.67	318.05	3		36.4	817.66	5	425.77	0
10.2	158.29	1.75	17.66	0		128.6	2233.85	15.5	140.51	1
40.2	737.61	2.25	6.81	1		57.6	1397.26	13.75	354.66	5
164.2	2194	10.25	80.7	1		64.4	1361.2	11.5	131.2	1
11.75	227.35	2	143.22	1		46.8	497.3	4	21.23	0
54.2	668.72	11	170.86	1		136.8	2084.83	19.25	215	1
32	757.13	3	29.64	0		24	525.82	5.33	85.48	2
11.5	47.35	2.67	7.48	1		60.4	1200.74	10.75	463.4	0
31.4	695.04	6.25	56.02	0		47.6	625.37	8.5	107.6	1
14.2	494.77	2.25	6.26	0		122.8	1885.14	8.75	178.78	4
26.25	1343.91	4.33	231.03	1		29.4	505.43	6	26.35	1
66.75	1064.45	10.67	92.16	6		54.5	1011.28	8	127.87	5
106.4	2015.91	49.5	987.5	5		36	530.31	9.67	93.31	4
101.4	1893.51	48.5	956.49	0		15.2	208.81	2.5	45.13	1
45	896.05	5.5	267.21	0		51	845.22	11	280.08	1
50	1089.85	10	161.07	6		57	1508.43	8.75	395.5	3
25	643.87	2.25	6.23	1		40	2475.69	8.67	738.99	8
44	499.11	10.75	112.57	0		33.25	333.41	5	71.13	3
17.25	239.55	4.33	52.35	2		34.75	783.91	6	193.8	5
90.6	1471.36	8.25	69.57	0		54.2	931.28	14	139.9	1
23.5	486.22	6	57.1	3		38.75	1643.15	7.67	861.63	4
16.5	497.15	2.33	39.9	0		42	1266.73	4.33	86.5	2
23	208.29	2.25	4.38	0		53	2287.1	4.75	1549.74	0
27.5	407.7	4	51.06	1		62.4	750.97	9.75	150.04	0
16.75	339.05	2	9.29	0		37.75	3130.39	8.67	1064.63	7
62.5	961.65	5.33	58.46	4		71.25	1168.09	5.33	41.4	7
115.8	2141.05	50.25	989.19	5		40.75	2430.24	7	863.82	3
48.2	555.77	12	82.85	2		20	417.54	3.33	23.16	3
17.6	475.52	1.75	21.7	0		31.25	3109.04	5.33	145.2	1
31	618.29	9	172.18	7		97.4	1895.06	48.25	1121.6	2
127.4	2056.34	16	166.78	5		45.25	1775.49	10.67	231.42	7
116.4	1557.92	18	365.46	11		65.8	1295.41	5.75	78.93	1
226	2855.34	42	522.8	6		42	1675.06	7.33	472.23	3
35.25	877.86	7	126.5	3		42.25	1801.02	10.33	475.84	2
104.6	1564.46	7.5	29.51	2		27.4	604.12	6.5	107.47	1
50.4	605.51	10	83.25	1		19.75	480.36	4.33	67.37	0
22.6	576.78	2.5	7.99	0		28.25	1117.36	4.67	170.42	1
26.8	388.58	3.5	25.49	0		60.75	2301.46	7	206.64	6
66.4	669.79	22	178.81	1		25	434.98	1.33	44.79	1
21.6	234.36	3.5	64.54	2		44.25	1326.55	9	582.82	4
41.4	875.21	2.25	76.86	0		53.5	540.48	9.67	96.74	9
34.2	495.27	4	34.64	0		90.4	1295.61	22	419.85	0
40	740.45	2.5	8.58	0		40.8	1134.52	7	306.08	0
109.6	2124.34	50	987.02	5		138.6	2239.42	18.5	292.98	3
22	459.72	1.67	28.94	0		153.6	3321.65	34	912.18	7
42.6	408.75	5.5	61.16	1		122	1762.73	17.25	195.74	3
75.4	1475.18	10	291.49	0		35.8	620.66	4.5	123.47	0
40.75	939.44	5.67	96.46	1		38	1600.55	8.67	921.11	2
39.4	545.56	5.25	24.04	1		75.6	1446.19	18.5	292.05	1
126.8	1847.04	10.25	44.38	3		32.75	3763.28	7.67	907.62	0
28.5	557.69	6.33	135.66	5		105.2	1810.14	6	296.14	0
27.5	566.97	6	28.64	3		10	1443.65	2	101.94	0
44.2	1004.97	9.75	235.81	1		60.8	785.9	11.25	166.18	1
60.2	1009.12	8.5	81.18	1		223.6	2992.35	38.75	597.05	9
31	388.17	5.33	74.95	1		15.2	509.9	2.25	163.41	1
30.5	954.43	8.33	216.55	2		138.4	2385.23	8.75	215.51	2
59.8	706.61	12.5	188.39	1		58.8	1132.99	10.25	397.19	2
19.25	322.32	2	32.75	1		57.8	769.75	4.75	44.32	0
32.75	365.27	8	57.47	3		35.5	782.97	5	470.27	1
54.2	1073.63	7.5	93.75	1		52.6	999.3	5.25	158.97	0
70.6	1619.69	7.75	149.11	1		56.6	1139.09	4	132.06	0
14.2	88.14	2	11.11	0		30	1370.83	6	208.49	0
50	528.16	7	63.67	0		24.2	473.65	6	103.54	1
51	3688.79	10.67	680.28	10		29.75	1594.15	6.33	158.01	2
62	1505.89	12.75	295.78	3		33.25	839.67	7.33	318.56	4
29.25	1034.89	4.33	109.9	3		51.6	622.47	6.25	93.68	1
33.4	308.59	5.5	45.86	0		16.4	405.48	2	205.61	0
69	1347.59	11.5	196.1	3		78.2	880.81	25.25	261.35	4
29	358.29	5	20.71	0		125.8	2010.51	18.25	192.91	6
103.6	1658.96	6.25	121.67	2		48.5	2084.25	12.33	939.49	2
52.2	517.19	8	62	0		52.6	1055.73	8	79.63	2
20.5	556.26	2	9.85	0		16.6	291.84	4.25	57.94	0
12.5	126.96	0.67	0.63	1		36	2919.96	6	308.84	2
27	677.77	8	156.55	5		152.8	2467.73	32.5	585.46	6
69.8	1165.93	7.25	28.22	0		48	985.99	7	267.12	0
35.25	388.46	8.67	43.84	7		212.6	2523.23	38.25	593.73	9
36.6	1091.18	7.75	73.18	0		49.5	2230.73	9.33	353.21	5
39.25	711.07	5.33	17.8	3		164.2	2602.36	36	637.02	7
38.8	774.04	3.5	19.44	0		58.4	1324.84	5.75	390.54	0
37	1526.11	8.67	186.41	5		29.4	275.94	4.5	82.59	0
210.8	2352.2	22.25	158.07	8		22.75	587.44	1.67	86.65	1
22.75	357.71	3.33	12.03	1		33.6	503.57	4.25	53.69	0
46.75	1289.64	9.33	114.68	4		33	4194.96	7.67	2011.62	3
51.5	2044.66	9.67	566.06	1		23.25	871.65	2.67	185.05	1
164.8	2144.87	4	30.25	1		91.2	1880.65	47.75	1134.51	0
24.75	479.68	1.67	17.76	0		29.2	530.11	4.25	80.92	0
33.4	462.49	6	27.19	0		48.25	1228.27	6	537.39	6
107	1905.32	14.5	522.77	0		32.8	669.44	4.5	216.39	0
20.8	333.42	3.5	31.53	0		13	132.68	3.25	37.19	0
69.4	1156.53	12	91.05	0		179.2	2369.35	9.25	299.12	4
63.6	1075.36	2.25	86.99	0		37.75	938.57	8	132.14	6
131.6	1930.03	17	70.92	1		49.4	1134.14	10	360.59	3
15.5	206.54	2	7.87	0		41.2	568.12	12.5	193.55	3
22.6	414.36	2.75	17.4	0		26.25	600.55	4.33	118.27	2
65.8	1289.7	4.75	68.98	0		49.6	899.39	7	114.64	2
135.8	2191.44	17.25	232.39	6		40.4	858.78	7.25	362.39	2
18.6	74.7	3.5	10.36	0		17.5	413.19	1.33	230.49	0
31.75	5191.34	5.67	3297.62	4		26.25	1117.66	5.33	594.07	4
22.5	390.77	3.67	37.27	1		100.4	1996.28	48.25	978.37	0
39	475.5	7	71.71	1		97.4	1790.52	48.75	981.38	1
45.8	542.89	8.25	56.33	1		102.2	1841.01	6	451.34	0
56.6	1029.32	11.5	121.44	3		38.25	2997.59	7	146.94	5
43	2045.19	9	565.64	4		31	915.14	6.5	418.58	0
52.25	1793.84	11.67	78.74	7		52.4	702.76	9.5	106.2	1
9.75	266.66	2.67	5.64	0		20.75	280.13	2.33	70.9	1
47	879.41	9	230.52	0		105.8	2026.32	49.25	1179.88	10
36	1344.62	4.67	45.01	2		43.5	1395.35	11.33	468.57	5
9.25	527.43	1.67	7	0		36.75	3408.65	8	648.93	4
104	1065.42	5.75	35.06	1		31.4	437.19	7.5	88.74	0
40.2	515.92	6	34.96	1		14.25	564.29	2.67	54.68	2
15	156.96	2.33	9.43	1		19.5	5287.47	2.67	2540.02	3
93	1877.05	16.33	186.21	15		29.5	490.46	4.33	227.13	3
33.25	1014.3	5.67	290.95	4		102.8	2385.74	50	1331.94	6
23.75	1364.07	2.33	6.63	2		23.2	233.65	5	43.34	2
32.5	378.19	6.33	38.92	1		75.2	1977.1	12.5	752.72	1
102.6	2043.31	49.25	952.94	4		60.75	3054.99	13.33	734.43	10
23.25	233.86	1.67	9.89	0		120.2	1211.21	17.5	105.71	12
70.2	1407.19	13	169.12	1		30.8	419.57	3.5	37.3	0
21	423.24	2.67	87.09	1		200.4	2589.42	25.25	568.35	5
39.5	1849	9.67	617.37	5		38	2950.34	6.67	386.56	3
90	1585.34	16.5	209.21	1		41.2	514.66	2	114.99	1
31.5	1083.83	6.33	50.69	3		44	602.44	6	38.16	0
14.25	1341.9	2.33	40.84	1		17.6	460.09	9.5	270.14	0
30.5	870.36	3	13.2	1		39	1319.9	6.75	321.44	0
35.25	685.27	5.33	63.53	4		116.8	1825.51	8.25	111.41	0
36.5	856.58	8	164.95	1		22.2	1099.21	3	301.68	0
19.25	319.31	4.67	31.08	0		42.2	1066.05	4.25	23.22	0
100.4	1930.29	48	1103.01	2		69	976.72	12.25	184.17	2
15.6	63.87	4	8.43	0		45.4	510.08	2.75	8.46	0
116.4	1769.72	15	93.33	1		100.6	2114.32	51	1148.66	1
109.4	1924.04	11	480.91	1		18.25	483.21	1	185.59	2
152.6	2280.89	28.25	447.09	4		116.2	2082.13	54.25	1152.66	5

## Sheet: Supplementary Figure 1
Supplementary Figure 1 | Gaze-duration difference for pre-target and target words.
Pre_low: The gaze durations (ms) of pre_target words under the condition of low lexical target
Pre_high: The gaze durations (ms) of pre_target words under the condition of high lexical target
Pre_diff = Pre_low - Pre_high
Targ_low: The gaze durations (ms) of target words under the condition of low lexical target
Targ_high: The gaze durations (ms) of target words under the condition of high lexical target
Targ_diff = Targ_low - Targ_high
Pre_low and Pre_high were used for the pairwised ttest of target lexical effect on pre-target words (n = 39)
Targ_low and Targ_high were used for the pairwised ttest of target lexical effect on target words (n = 39)
Pre_diff and Targ_diff were used in the violin figure.
Pre_low	Pre_high	Pre_diff	Targ_low	Targ_high	Targ_diff
217.594	208.518	9.07636	286.535	214.703	71.8323
215.023	209.839	5.18381	237.985	239.522	-1.53693
283.072	281.974	1.0974	295.155	288.252	6.90227
326.524	328.8	-2.2758	325.326	261.021	64.3048
250.301	253.128	-2.82715	265.212	249.328	15.8841
374.654	357.5	17.1535	396.178	364.431	31.747
281.596	274.946	6.65032	305.875	290.666	15.2087
270.455	270.468	-0.013004	313.041	279.33	33.7113
168.542	178.861	-10.3191	194.883	194.652	0.230771
359.866	365.493	-5.62645	403	320.261	82.7384
238.869	243.608	-4.73935	280.658	251.657	29.001
234.978	240.289	-5.31058	284.189	234.237	49.9515
264.395	251.545	12.8507	268.97	248.739	20.2308
254.576	271.681	-17.1057	265.489	230.906	34.5836
219.641	242.609	-22.9683	291.422	234.353	57.0697
264.478	289.945	-25.4666	311.517	281.03	30.4863
235.724	207.348	28.3763	263.551	232.938	30.6125
198.706	183.364	15.3421	185.93	169.956	15.9737
182.812	189.369	-6.55759	194.765	199.808	-5.04324
264.019	269.313	-5.29341	282.202	244.261	37.9406
239.444	241.637	-2.19268	288.663	248.573	40.0904
354.613	371.427	-16.8135	378.069	350.037	28.0316
225.19	224.486	0.704571	254.071	251.358	2.71297
335.2	310.711	24.4892	381.925	334.008	47.9162
169.39	173.571	-4.18089	183.068	175.844	7.22399
455.108	471.857	-16.7485	650.556	466.664	183.892
241.863	244.949	-3.08594	296.035	266.711	29.3241
176.417	166.684	9.73258	154.904	143.446	11.4574
238.574	232.978	5.59555	253.238	231.135	22.1036
238.355	225.512	12.8429	263.097	241.601	21.4961
293.838	294.131	-0.293608	327.387	308.723	18.6638
188.423	195.369	-6.94557	191.663	180.242	11.4206
184.104	197.396	-13.2916	236.689	223.366	13.3224
203.976	196.625	7.35097	222.938	217.394	5.54392
305.423	311.652	-6.22962	310.259	303.003	7.25624
328.409	304.529	23.8807	326.288	282.057	44.2307
309.066	293.022	16.044	295.047	297.549	-2.50162
210.769	198.903	11.8658	216.436	208.596	7.83993
205.164	232.664	-27.4998	244.095	237.063	7.0317

## Sheet: Supplementary Figure 4
Supplementary Figure 4. Power spectrum for the pre-target fixation period over significant tagging response sensors.
Frequency (Hz) is the frequency point in the power spectrm of pre-target words. Low/High target condition is the
All PreTarget is the power spectrm of all pre-target words.
Low/High target condition is the power spectrum of pre-target words that followed by low/high target words.
Baseline is the power spectrm of the signal from fixation-cross basleine period, where no flickering is presented.
Frequency	All PreTarget	Low target	High target	Baseline
2	-0.0816444	-0.0823991	-0.0763406	0
3	0.0454524	0.0482483	0.0517137	0
4	0.425753	0.429352	0.428286	0
5	0.830462	0.797461	0.859474	0
6	0.552925	0.522195	0.578918	0
7	0.266114	0.252211	0.27433	0
8	0.297366	0.310641	0.282371	0
9	0.335468	0.366387	0.319459	0
10	0.227581	0.222496	0.251662	0
11	0.125103	0.105	0.152455	0
12	-0.0549912	-0.0761568	-0.0367021	0
13	-0.101413	-0.10449	-0.103348	0
14	0.0258133	0.0173962	0.0369462	0
15	0.124821	0.121836	0.127072	0
16	0.160408	0.160197	0.160994	0
17	0.185544	0.184248	0.191039	0
18	0.19376	0.176849	0.214516	0
19	0.197662	0.205682	0.192648	0
20	0.159436	0.177815	0.141825	0
21	0.112436	0.104346	0.120351	0
22	0.0600167	0.0563402	0.0657854	0
23	-0.00938761	-0.0226924	0.00485777	0
24	-0.0512991	-0.0557454	-0.0493258	0
25	-0.0280652	-0.0309046	-0.0265624	0
26	-0.0260569	-0.0214578	-0.0321764	0
27	-0.0112828	-0.0135373	-0.00902493	0
28	-0.0134838	-0.0291239	0.00174141	0
29	-0.0127668	-0.0303574	0.00545496	0
30	0.0110125	0.00117335	0.0186176	0
31	0.0119954	0.0116129	0.0149096	0
32	-0.00821837	-0.0142463	-0.000366841	0
33	-0.00632012	-0.0175039	0.00506529	0
34	0.00234488	-0.00984078	0.014341	0
35	0.00820822	0.0066423	0.00875475	0
36	-0.000386669	0.00117869	-0.00190468	0
37	-0.00462572	-0.00226531	-0.00495886	0
38	-0.00168775	0.00230713	-0.00636651	0
39	-0.00429136	0.00991824	-0.0214129	0
40	-0.0136882	0.00108799	-0.0302304	0
41	-0.0194227	-0.0171537	-0.0210614	0
42	-0.028919	-0.0285461	-0.0263664	0
43	-0.0182897	-0.0141562	-0.0189176	0
44	-0.00119772	0.016971	-0.014619	0
45	0.00867561	0.00652111	0.012232	0
46	-0.00849559	-0.0217143	0.00252041	0
47	-0.000116322	-0.00974953	0.0062926	0
48	0.0215683	0.0143495	0.0268651	0
49	0.0283034	0.0286903	0.0300188	0
50	0.0156663	0.0151091	0.017518	0
51	0.00846607	0.0174485	0.000362054	0
52	0.00409731	0.011111	-0.000448008	0
53	0.0204882	0.0352754	0.0091845	0
54	0.0239346	0.0347221	0.00929543	0
55	0.0157829	0.0255552	0.00615355	0
56	0.0282442	0.025956	0.0350909	0
57	0.0481746	0.050471	0.0456457	0
58	0.0740089	0.0850752	0.0619335	0
59	0.149518	0.174279	0.126183	0
60	0.139332	0.141994	0.137174	0
61	0.0267053	0.0345097	0.0233478	0
62	0.0271794	0.0356538	0.025321	0
63	0.0296363	0.0251697	0.0336078	0
64	0.0219608	0.0204275	0.0182374	0
65	0.0314282	0.0231031	0.0398387	0
66	0.0257643	0.0134986	0.0394681	0
67	0.0129534	0.0231352	0.00356596	0
68	0.0137576	0.0259731	0.00299548	0
69	0.0191898	0.0184266	0.0209961	0
70	0.0298723	0.0219123	0.0411842	0
71	0.0232754	0.0273697	0.0211014	0
72	0.0117109	0.0167393	0.00840923	0
73	0.00909042	0.0166292	0.00291818	0
74	0.0334072	0.0420425	0.0256762	0
75	0.0299409	0.0382016	0.0214206	0
76	0.0408618	0.0451664	0.0393242	0
77	0.0435842	0.0445733	0.0468155	0
78	0.0137955	0.00190706	0.0307975	0
79	0.0175555	0.0207884	0.0180779	0
80	0.0231573	0.0417825	0.00790055	0

## Sheet: Supplementary Figure 5
Supplementary Figure 5. Pre-target coherence onset latency was modulated by parafoveal target lexical frequency in the short-word sentence set (2nd Set).
panel a (Sentence set 1 and 2 combined)															panel b							panel c (Sentence set 2)
Time(s)	AvgCoh_PreTarget_low	AvgCoh_PreTarget_high	SECoh_PreTarget_low	SECoh_PreTarget_high	Onset Latency_PreTarget_low	Onset Latency_PreTarget_high	Time(s)	AvgCoh_Target_low	AvgCoh_Target_high	SECoh_PreTarget_low	SECoh_Target_high	Onset Latency_Target_low	Onset Latency_Target_high		PreTarget word length	# for set_1	# for set_2	Target word length	# for set_1	# for set_2		Time(s)	AvgCoh_PreTarget_low	AvgCoh_PreTarget_high	SECoh_PreTarget_low	SECoh_PreTarget_high	Onset Latency_PreTarget_low	Onset Latency_PreTarget_high	Time(s)	AvgCoh_Target_low	AvgCoh_Target_high	SECoh_PreTarget_low	SECoh_Target_high	Onset Latency_Target_low	Onset Latency_Target_high
0	0.0380104	0.0404455	0.00411921	0.00427234	0.105	0.106	0	0.0443405	0.0405718	0.00542007	0.00509187	0.145	0.126		4	0	40	5	50	69		0	0.0208301	0.0212034	0.00242685	0.0026846	0.072	0.116	0	0.0380104	0.0404455	0.00411921	0.00427234	0.161	0.149
0.001	0.0378083	0.0401634	0.00408689	0.00424352			0.001	0.0439842	0.0401973	0.00539348	0.00505163				5	22	57	6	42	103		0.001	0.0209283	0.0211207	0.00242936	0.00266839			0.001	0.0378083	0.0401634	0.00408689	0.00424352
0.002	0.0375994	0.0398744	0.00405431	0.00421391			0.002	0.0436232	0.0398177	0.00536664	0.00501061				6	18	50	7	28	0		0.002	0.0210283	0.0210375	0.00243179	0.00265196			0.002	0.0375994	0.0398744	0.00405431	0.00421391
0.003	0.0373839	0.0395786	0.0040215	0.00418352			0.003	0.0432577	0.0394334	0.00533958	0.00496882				7	52	25	8	12	0		0.003	0.0211302	0.0209541	0.00243415	0.00263535			0.003	0.0373839	0.0395786	0.0040215	0.00418352
0.004	0.0371617	0.0392763	0.0039885	0.00415239			0.004	0.0428878	0.0390446	0.0053123	0.00492631				8	32	0	9	10	0		0.004	0.0212341	0.0208707	0.00243648	0.00261859			0.004	0.0371617	0.0392763	0.0039885	0.00415239
0.005	0.0369329	0.0389674	0.00395535	0.00412053			0.005	0.0425137	0.0386517	0.00528481	0.0048831				9	12	0					0.005	0.0213401	0.0207873	0.00243881	0.00260174			0.005	0.0369329	0.0389674	0.00395535	0.00412053
0.006	0.0366978	0.0386524	0.0039221	0.00408798			0.006	0.0421356	0.0382548	0.00525711	0.00483921				10	4	0					0.006	0.0214484	0.0207043	0.00244115	0.00258481			0.006	0.0366978	0.0386524	0.0039221	0.00408798
0.007	0.0364562	0.0383312	0.00388877	0.00405477			0.007	0.0417535	0.0378543	0.0052292	0.00479469				11	2	0					0.007	0.0215591	0.0206219	0.00244356	0.00256788			0.007	0.0364562	0.0383312	0.00388877	0.00405477
0.008	0.0362086	0.0380043	0.00385541	0.00402094			0.008	0.0413678	0.0374506	0.00520106	0.00474956											0.008	0.0216722	0.0205403	0.00244607	0.00255095			0.008	0.0362086	0.0380043	0.00385541	0.00402094
0.009	0.035955	0.0376716	0.00382206	0.00398651			0.009	0.0409786	0.037044	0.00517271	0.00470387											0.009	0.0217881	0.0204597	0.00244871	0.00253409			0.009	0.035955	0.0376716	0.00382206	0.00398651
0.01	0.0356956	0.0373337	0.00378875	0.00395156			0.01	0.0405861	0.0366347	0.00514412	0.00465763											0.01	0.0219068	0.0203803	0.00245154	0.00251731			0.01	0.0356956	0.0373337	0.00378875	0.00395156
0.011	0.0354309	0.0369909	0.00375553	0.00391611			0.011	0.0401905	0.0362233	0.00511533	0.00461091											0.011	0.0220284	0.0203024	0.00245458	0.00250068			0.011	0.0354309	0.0369909	0.00375553	0.00391611
0.012	0.0351607	0.036643	0.00372243	0.00388021			0.012	0.0397921	0.0358099	0.00508631	0.00456373											0.012	0.022153	0.0202261	0.00245789	0.00248421			0.012	0.0351607	0.036643	0.00372243	0.00388021
0.013	0.0348857	0.036291	0.00368949	0.00384395			0.013	0.0393911	0.035395	0.00505708	0.00451616											0.013	0.0222808	0.0201516	0.0024615	0.00246793			0.013	0.0348857	0.036291	0.00368949	0.00384395
0.014	0.0346056	0.0359345	0.00365671	0.00380732			0.014	0.0389877	0.0349788	0.00502764	0.00446821											0.014	0.0224118	0.0200789	0.00246545	0.00245188			0.014	0.0346056	0.0359345	0.00365671	0.00380732
0.015	0.034321	0.0355745	0.00362414	0.00377045			0.015	0.0385821	0.0345618	0.00499799	0.00441998											0.015	0.0225461	0.0200085	0.00246977	0.00243605			0.015	0.034321	0.0355745	0.00362414	0.00377045
0.016	0.0340318	0.0352104	0.00359178	0.00373333			0.016	0.0381745	0.0341441	0.00496815	0.00437146											0.016	0.0226838	0.01994	0.00247451	0.0024205			0.016	0.0340318	0.0352104	0.00359178	0.00373333
0.017	0.0337381	0.0348434	0.00355966	0.00369607			0.017	0.037765	0.0337262	0.00493806	0.00432273											0.017	0.0228249	0.019874	0.00247971	0.0024052			0.017	0.0337381	0.0348434	0.00355966	0.00369607
0.018	0.0334403	0.0344731	0.00352778	0.00365868			0.018	0.0373539	0.0333082	0.00490779	0.00427384											0.018	0.0229695	0.0198104	0.0024854	0.00239021			0.018	0.0334403	0.0344731	0.00352778	0.00365868
0.019	0.0331381	0.0340999	0.00349616	0.00362124			0.019	0.0369412	0.0328904	0.00487721	0.00422481											0.019	0.0231177	0.0197493	0.00249164	0.00237553			0.019	0.0331381	0.0340999	0.00349616	0.00362124
0.02	0.0328323	0.0337244	0.00346479	0.00358383			0.02	0.0365273	0.0324733	0.00484641	0.00417575											0.02	0.0232696	0.0196911	0.00249848	0.00236119			0.02	0.0328323	0.0337244	0.00346479	0.00358383
0.021	0.0325223	0.0333462	0.00343369	0.00354645			0.021	0.0361122	0.032057	0.00481528	0.00412663											0.021	0.0234252	0.0196357	0.00250597	0.00234722			0.021	0.0325223	0.0333462	0.00343369	0.00354645
0.022	0.0322092	0.0329666	0.00340288	0.00350925			0.022	0.0356963	0.0316421	0.00478385	0.00407763											0.022	0.0235846	0.0195835	0.00251416	0.00233364			0.022	0.0322092	0.0329666	0.00340288	0.00350925
0.023	0.0318925	0.0325848	0.00337233	0.00347219			0.023	0.0352798	0.0312286	0.00475212	0.00402872											0.023	0.0237481	0.0195345	0.00252312	0.00232053			0.023	0.0318925	0.0325848	0.00337233	0.00347219
0.024	0.0315732	0.0322023	0.00334208	0.00343545			0.024	0.0348631	0.0308174	0.00472002	0.00398007											0.024	0.0239154	0.0194893	0.00253288	0.00230786			0.024	0.0315732	0.0322023	0.00334208	0.00343545
0.025	0.0312514	0.0318186	0.00331211	0.00339898			0.025	0.0344467	0.0304085	0.00468769	0.00393173											0.025	0.0240869	0.0194476	0.0025435	0.00229573			0.025	0.0312514	0.0318186	0.00331211	0.00339898
0.026	0.0309274	0.0314347	0.00328243	0.00336294			0.026	0.0340306	0.0300026	0.00465498	0.00388378											0.026	0.0242624	0.01941	0.00255501	0.00228411			0.026	0.0309274	0.0314347	0.00328243	0.00336294
0.027	0.0306021	0.0310509	0.00325304	0.00332734			0.027	0.0336156	0.0296	0.0046221	0.00383641											0.027	0.0244423	0.0193764	0.00256743	0.00227308			0.027	0.0306021	0.0310509	0.00325304	0.00332734
0.028	0.0302749	0.0306673	0.00322393	0.00329226			0.028	0.0332016	0.029201	0.00458889	0.00378959											0.028	0.0246262	0.0193471	0.00258081	0.00226262			0.028	0.0302749	0.0306673	0.00322393	0.00329226
0.029	0.0299473	0.030285	0.00319509	0.00325778			0.029	0.0327894	0.0288062	0.0045555	0.00374357											0.029	0.0248144	0.0193221	0.0025951	0.00225276			0.029	0.0299473	0.030285	0.00319509	0.00325778
0.03	0.0296183	0.0299033	0.00316649	0.00322389			0.03	0.0323788	0.0284154	0.0045219	0.00369831											0.03	0.0250068	0.0193014	0.00261036	0.00224352			0.03	0.0296183	0.0299033	0.00316649	0.00322389
0.031	0.0292891	0.0295238	0.00313812	0.00319073			0.031	0.0319703	0.0280295	0.00448808	0.003654											0.031	0.0252033	0.0192853	0.00262653	0.00223488			0.031	0.0292891	0.0295238	0.00313812	0.00319073
0.032	0.028959	0.0291454	0.00310994	0.00315825			0.032	0.0315641	0.0276482	0.00445417	0.00361069											0.032	0.0254041	0.0192736	0.00264362	0.00222688			0.032	0.028959	0.0291454	0.00310994	0.00315825
0.033	0.0286285	0.0287696	0.00308193	0.0031266			0.033	0.0311602	0.027272	0.00442	0.00356845											0.033	0.0256086	0.0192665	0.00266162	0.00221949			0.033	0.0286285	0.0287696	0.00308193	0.0031266
0.034	0.0282978	0.0283959	0.00305406	0.00309573			0.034	0.0307593	0.0269011	0.00438583	0.00352745											0.034	0.0258173	0.0192638	0.00268049	0.00221279			0.034	0.0282978	0.0283959	0.00305406	0.00309573
0.035	0.0279664	0.0280248	0.0030263	0.00306575			0.035	0.030361	0.0265355	0.00435143	0.00348764											0.035	0.0260295	0.0192658	0.00270027	0.00220675			0.035	0.0279664	0.0280248	0.0030263	0.00306575
0.036	0.0276355	0.0276569	0.00299861	0.00303666			0.036	0.0299664	0.0261758	0.00431706	0.00344929											0.036	0.0262458	0.0192726	0.00272086	0.00220145			0.036	0.0276355	0.0276569	0.00299861	0.00303666
0.037	0.027304	0.0272918	0.00297098	0.00300853			0.037	0.029575	0.0258219	0.00428262	0.00341235											0.037	0.0264656	0.0192841	0.00274234	0.00219691			0.037	0.027304	0.0272918	0.00297098	0.00300853
0.038	0.0269737	0.0269309	0.00294339	0.00298141			0.038	0.0291878	0.0254746	0.00424817	0.00337705											0.038	0.0266891	0.0193007	0.00276462	0.00219319			0.038	0.0269737	0.0269309	0.00294339	0.00298141
0.039	0.0266435	0.0265732	0.00291583	0.0029553			0.039	0.0288049	0.0251339	0.00421385	0.00334344											0.039	0.0269163	0.0193223	0.00278771	0.00219032			0.039	0.0266435	0.0265732	0.00291583	0.0029553
0.04	0.0263151	0.0262206	0.00288829	0.00293033			0.04	0.0284266	0.0248004	0.00417951	0.00331163											0.04	0.0271468	0.0193494	0.00281159	0.00218838			0.04	0.0263151	0.0262206	0.00288829	0.00293033
0.041	0.0259879	0.025872	0.00286075	0.00290642			0.041	0.0280536	0.0244743	0.00414548	0.00328179											0.041	0.0273812	0.0193819	0.00283614	0.00218739			0.041	0.0259879	0.025872	0.00286075	0.00290642
0.042	0.0256628	0.0255291	0.00283323	0.00288372			0.042	0.0276858	0.0241559	0.00411149	0.00325391											0.042	0.0276186	0.0194202	0.00286144	0.00218739			0.042	0.0256628	0.0255291	0.00283323	0.00288372
0.043	0.0253403	0.0251915	0.0028057	0.00286215			0.043	0.027324	0.0238458	0.0040779	0.00322822											0.043	0.0278598	0.0194643	0.00288728	0.00218843			0.043	0.0253403	0.0251915	0.0028057	0.00286215
0.044	0.0250198	0.0248596	0.00277819	0.00284182			0.044	0.026968	0.0235437	0.00404454	0.00320466											0.044	0.028104	0.0195144	0.00291373	0.00219049			0.044	0.0250198	0.0248596	0.00277819	0.00284182
0.045	0.0247031	0.0245343	0.00275067	0.00282267			0.045	0.0266186	0.0232504	0.00401162	0.00318339											0.045	0.0283516	0.0195704	0.00294059	0.00219364			0.045	0.0247031	0.0245343	0.00275067	0.00282267
0.046	0.0243884	0.0242148	0.00272316	0.00280474			0.046	0.0262756	0.0229656	0.00397917	0.00316443											0.046	0.0286022	0.0196325	0.00296785	0.00219783			0.046	0.0243884	0.0242148	0.00272316	0.00280474
0.047	0.0240778	0.0239027	0.00269565	0.00278805			0.047	0.0259394	0.0226897	0.00394722	0.00314781											0.047	0.0288554	0.0197006	0.00299544	0.00220312			0.047	0.0240778	0.0239027	0.00269565	0.00278805
0.048	0.0237697	0.0235966	0.00266814	0.00277253			0.048	0.0256103	0.0224224	0.00391598	0.00313361											0.048	0.0291114	0.0197746	0.00302318	0.00220947			0.048	0.0237697	0.0235966	0.00266814	0.00277253
0.049	0.0234652	0.0232982	0.00264065	0.0027583			0.049	0.0252883	0.0221643	0.00388533	0.00312178											0.049	0.0293694	0.0198545	0.00305114	0.00221692			0.049	0.0234652	0.0232982	0.00264065	0.0027583
0.05	0.0231638	0.0230063	0.00261316	0.00274521			0.05	0.024974	0.0219151	0.00385559	0.00311241											0.05	0.0296299	0.0199402	0.00307903	0.00222545			0.05	0.0231638	0.0230063	0.00261316	0.00274521
0.051	0.0228654	0.022722	0.00258573	0.00273341			0.051	0.0246671	0.021675	0.00382656	0.00310541											0.051	0.0298917	0.0200318	0.00310698	0.00223509			0.051	0.0228654	0.022722	0.00258573	0.00273341
0.052	0.022571	0.022445	0.00255833	0.00272276			0.052	0.0243683	0.0214442	0.00379851	0.00310085											0.052	0.0301555	0.020129	0.00313473	0.00224586			0.052	0.022571	0.022445	0.00255833	0.00272276
0.053	0.0222792	0.0221752	0.00253103	0.00271336			0.053	0.0240772	0.0212226	0.00377131	0.00309864											0.053	0.0304202	0.020232	0.00316231	0.00225775			0.053	0.0222792	0.0221752	0.00253103	0.00271336
0.054	0.0219921	0.0219136	0.00250383	0.00270517			0.054	0.0237945	0.0210106	0.00374511	0.00309877											0.054	0.0306863	0.0203408	0.00318962	0.00227083			0.054	0.0219921	0.0219136	0.00250383	0.00270517
0.055	0.0217079	0.0216591	0.00247678	0.00269813			0.055	0.0235199	0.0208079	0.00371989	0.00310118											0.055	0.0309533	0.0204556	0.00321652	0.00228507			0.055	0.0217079	0.0216591	0.00247678	0.00269813
0.056	0.0214288	0.0214134	0.00244995	0.00269233			0.056	0.0232537	0.0206152	0.00369565	0.0031058											0.056	0.031221	0.0205765	0.00324312	0.00230056			0.056	0.0214288	0.0214134	0.00244995	0.00269233
0.057	0.0211536	0.0211752	0.00242333	0.00268762			0.057	0.0229962	0.0204319	0.00367253	0.00311262											0.057	0.0314897	0.0207035	0.00326915	0.00231726			0.057	0.0211536	0.0211752	0.00242333	0.00268762
0.058	0.0208837	0.0209459	0.00239707	0.00268413			0.058	0.0227471	0.0202586	0.00365042	0.0031215											0.058	0.0317587	0.020837	0.00329482	0.00233524			0.058	0.0208837	0.0209459	0.00239707	0.00268413
0.059	0.0206189	0.0207249	0.00237114	0.00268168			0.059	0.0225072	0.0200953	0.00362961	0.00313248											0.059	0.0320287	0.0209768	0.00331988	0.00235447			0.059	0.0206189	0.0207249	0.00237114	0.00268168
0.06	0.0203592	0.0205126	0.00234566	0.00268038			0.06	0.022276	0.0199417	0.00360989	0.00314539											0.06	0.0322986	0.0211233	0.00334446	0.00237498			0.06	0.0203592	0.0205126	0.00234566	0.00268038
0.061	0.0201058	0.0203093	0.00232068	0.0026801			0.061	0.0220542	0.0197984	0.00359162	0.00316028											0.061	0.0325693	0.0212763	0.00336846	0.00239675			0.061	0.0201058	0.0203093	0.00232068	0.0026801
0.062	0.0198571	0.0201143	0.00229623	0.00268085			0.062	0.0218415	0.0196648	0.00357462	0.00317699											0.062	0.0328397	0.0214359	0.00339185	0.00241975			0.062	0.0198571	0.0201143	0.00229623	0.00268085
0.063	0.0196153	0.0199288	0.00227245	0.00268264			0.063	0.0216384	0.0195415	0.00355914	0.00319553											0.063	0.0331103	0.021602	0.00341466	0.00244399			0.063	0.0196153	0.0199288	0.00227245	0.00268264
0.064	0.0193782	0.0197511	0.00224929	0.00268534			0.064	0.0214446	0.0194276	0.00354511	0.00321578											0.064	0.0333805	0.0217743	0.00343673	0.00246936			0.064	0.0193782	0.0197511	0.00224929	0.00268534
0.065	0.0191475	0.0195828	0.00222693	0.00268904			0.065	0.0212603	0.0193239	0.00353258	0.00323763											0.065	0.0336498	0.0219529	0.00345815	0.00249592			0.065	0.0191475	0.0195828	0.00222693	0.00268904
0.066	0.0189219	0.0194223	0.00220532	0.00269355			0.066	0.0210854	0.0192295	0.00352168	0.00326107											0.066	0.0339185	0.0221371	0.00347872	0.00252351			0.066	0.0189219	0.0194223	0.00220532	0.00269355
0.067	0.0187018	0.0192704	0.00218458	0.00269898			0.067	0.0209197	0.0191445	0.00351219	0.00328582											0.067	0.0341852	0.0223273	0.00349856	0.00255222			0.067	0.0187018	0.0192704	0.00218458	0.00269898
0.068	0.0184876	0.0191267	0.00216476	0.00270516			0.068	0.0207635	0.0190689	0.0035044	0.00331198											0.068	0.034451	0.0225228	0.00351753	0.0025819			0.068	0.0184876	0.0191267	0.00216476	0.00270516
0.069	0.0182782	0.0189907	0.00214585	0.00271214			0.069	0.0206161	0.019002	0.00349795	0.00333921											0.069	0.0347141	0.0227238	0.00353572	0.00261261			0.069	0.0182782	0.0189907	0.00214585	0.00271214
0.07	0.0180753	0.0188632	0.00212803	0.00271984			0.07	0.020478	0.0189444	0.00349318	0.00336758											0.07	0.0349758	0.0229302	0.0035531	0.00264428			0.07	0.0180753	0.0188632	0.00212803	0.00271984
0.071	0.017877	0.018743	0.0021112	0.00272821			0.071	0.0203486	0.0188949	0.00348979	0.00339686											0.071	0.0352349	0.0231417	0.00356978	0.00267689			0.071	0.017877	0.018743	0.0021112	0.00272821
0.072	0.0176857	0.0186314	0.0020956	0.00273731			0.072	0.0202282	0.0188545	0.00348795	0.00342701											0.072	0.0354919	0.0233589	0.00358582	0.0027105			0.072	0.0176857	0.0186314	0.0020956	0.00273731
0.073	0.0174997	0.018527	0.00208112	0.00274698			0.073	0.0201166	0.0188222	0.00348762	0.003458											0.073	0.035747	0.0235813	0.00360128	0.00274497			0.073	0.0174997	0.018527	0.00208112	0.00274698
0.074	0.0173207	0.0184309	0.00206793	0.00275738			0.074	0.0200137	0.0187985	0.00348872	0.00348963											0.074	0.0359996	0.0238095	0.00361635	0.00278045			0.074	0.0173207	0.0184309	0.00206793	0.00275738
0.075	0.0171482	0.0183424	0.00205605	0.00276834			0.075	0.0199199	0.0187833	0.0034915	0.00352209											0.075	0.0362511	0.024043	0.00363099	0.00281676			0.075	0.0171482	0.0183424	0.00205605	0.00276834
0.076	0.0169822	0.0182616	0.00204545	0.00278			0.076	0.0198345	0.0187759	0.00349565	0.00355507											0.076	0.0364996	0.0242824	0.00364544	0.00285402			0.076	0.0169822	0.0182616	0.00204545	0.00278
0.077	0.0168237	0.0181886	0.00203633	0.00279224			0.077	0.0197581	0.0187773	0.00350158	0.00358881											0.077	0.0367472	0.0245273	0.00365958	0.00289211			0.077	0.0168237	0.0181886	0.00203633	0.00279224
0.078	0.0166713	0.0181225	0.00202847	0.00280508			0.078	0.01969	0.0187861	0.00350894	0.00362309											0.078	0.0369918	0.0247776	0.00367365	0.00293103			0.078	0.0166713	0.0181225	0.00202847	0.00280508
0.079	0.016527	0.0180642	0.00202214	0.00281853			0.079	0.0196305	0.0188032	0.00351804	0.00365799											0.079	0.0372349	0.0250334	0.00368752	0.00297076			0.079	0.016527	0.0180642	0.00202214	0.00281853
0.08	0.0163884	0.0180121	0.0020171	0.00283245			0.08	0.0195794	0.0188273	0.00352868	0.00369347											0.08	0.0374752	0.025294	0.00370134	0.00301118			0.08	0.0163884	0.0180121	0.0020171	0.00283245
0.081	0.0162575	0.0179672	0.00201353	0.00284694			0.081	0.0195363	0.018859	0.00354092	0.00372938											0.081	0.0377126	0.0255598	0.00371509	0.00305238			0.081	0.0162575	0.0179672	0.00201353	0.00284694
0.082	0.0161325	0.0179281	0.00201129	0.00286178			0.082	0.0195013	0.0188975	0.00355479	0.00376586											0.082	0.0379476	0.0258298	0.00372877	0.00309413			0.082	0.0161325	0.0179281	0.00201129	0.00286178
0.083	0.0160142	0.0178953	0.00201038	0.0028771			0.083	0.0194739	0.0189423	0.00357008	0.00380258											0.083	0.0381784	0.0261042	0.00374255	0.00313656			0.083	0.0160142	0.0178953	0.00201038	0.0028771
0.084	0.0159023	0.0178684	0.00201087	0.00289268			0.084	0.0194543	0.0189937	0.00358699	0.00383973											0.084	0.038407	0.0263826	0.0037563	0.00317945			0.084	0.0159023	0.0178684	0.00201087	0.00289268
0.085	0.0157961	0.0178467	0.00201251	0.00290862			0.085	0.0194419	0.0190504	0.00360518	0.00387702											0.085	0.038631	0.0266647	0.0037703	0.00322284			0.085	0.0157961	0.0178467	0.00201251	0.00290862
0.086	0.015697	0.017831	0.00201558	0.00292481			0.086	0.0194366	0.0191134	0.00362489	0.00391453											0.086	0.0388527	0.0269504	0.00378442	0.00326665			0.086	0.015697	0.017831	0.00201558	0.00292481
0.087	0.015603	0.0178199	0.00201969	0.00294126			0.087	0.0194384	0.0191813	0.00364583	0.00395214											0.087	0.0390702	0.0272393	0.00379892	0.00331077			0.087	0.015603	0.0178199	0.00201969	0.00294126
0.088	0.0155165	0.0178148	0.00202517	0.00295802			0.088	0.0194467	0.0192548	0.00366815	0.00398978											0.088	0.0392849	0.0275316	0.00381374	0.00335525			0.088	0.0155165	0.0178148	0.00202517	0.00295802
0.089	0.0154354	0.017814	0.00203169	0.00297495			0.089	0.0194616	0.019333	0.00369173	0.00402754											0.089	0.0394968	0.0278269	0.00382901	0.00339991			0.089	0.0154354	0.017814	0.00203169	0.00297495
0.09	0.0153617	0.0178187	0.00203942	0.00299229			0.09	0.0194826	0.0194163	0.00371659	0.00406525											0.09	0.0397051	0.0281255	0.00384482	0.00344486			0.09	0.0153617	0.0178187	0.00203942	0.00299229
0.091	0.0152944	0.017828	0.00204829	0.00300979			0.091	0.0195098	0.0195044	0.00374277	0.0041031											0.091	0.0399117	0.0284271	0.00386113	0.00348992			0.091	0.0152944	0.017828	0.00204829	0.00300979
0.092	0.0152338	0.017842	0.00205816	0.00302771			0.092	0.0195428	0.0195968	0.00377019	0.00414093											0.092	0.0401143	0.0287317	0.00387813	0.0035352			0.092	0.0152338	0.017842	0.00205816	0.00302771
0.093	0.0151808	0.0178608	0.00206927	0.00304582			0.093	0.0195814	0.0196941	0.003799	0.0041789											0.093	0.0403156	0.0290395	0.00389569	0.0035806			0.093	0.0151808	0.0178608	0.00206927	0.00304582
0.094	0.0151337	0.0178833	0.0020812	0.00306428			0.094	0.0196257	0.0197951	0.00382902	0.00421692											0.094	0.0405128	0.0293502	0.00391399	0.00362615			0.094	0.0151337	0.0178833	0.0020812	0.00306428
0.095	0.0150947	0.0179105	0.00209438	0.00308298			0.095	0.0196752	0.0199005	0.00386042	0.00425505											0.095	0.0407084	0.029664	0.00393291	0.00367186			0.095	0.0150947	0.0179105	0.00209438	0.00308298
0.096	0.0150611	0.0179407	0.00210828	0.00310184			0.096	0.0197301	0.0200091	0.00389302	0.00429329											0.096	0.0409005	0.0299805	0.00395252	0.00371762			0.096	0.0150611	0.0179407	0.00210828	0.00310184
0.097	0.0150351	0.0179751	0.00212327	0.00312097			0.097	0.0197899	0.0201215	0.00392692	0.00433155											0.097	0.0410899	0.0302998	0.00397275	0.00376352			0.097	0.0150351	0.0179751	0.00212327	0.00312097
0.098	0.0150145	0.018012	0.002139	0.00314006			0.098	0.0198545	0.0202366	0.00396196	0.00436992											0.098	0.0412768	0.0306214	0.00399357	0.00380938			0.098	0.0150145	0.018012	0.002139	0.00314006
0.099	0.0150001	0.0180523	0.00215556	0.00315938			0.099	0.0199238	0.0203545	0.00399819	0.00440824											0.099	0.0414597	0.0309453	0.00401496	0.00385527			0.099	0.0150001	0.0180523	0.00215556	0.00315938
0.1	0.0149915	0.0180951	0.00217294	0.00317855			0.1	0.0199972	0.0204749	0.0040355	0.00444658											0.1	0.0416409	0.0312706	0.00403683	0.00390101			0.1	0.0149915	0.0180951	0.00217294	0.00317855
0.101	0.0149879	0.0181403	0.00219086	0.00319784			0.101	0.0200748	0.0205971	0.00407386	0.00448483											0.101	0.0418175	0.0315975	0.00405916	0.00394658			0.101	0.0149879	0.0181403	0.00219086	0.00319784
0.102	0.0149905	0.0181883	0.00220971	0.00321701			0.102	0.0201559	0.0207217	0.00411326	0.004523											0.102	0.0419926	0.0319252	0.00408188	0.00399189			0.102	0.0149905	0.0181883	0.00220971	0.00321701
0.103	0.0149972	0.0182379	0.00222896	0.00323615			0.103	0.0202407	0.0208473	0.0041536	0.00456105											0.103	0.0421632	0.0322534	0.00410501	0.00403681			0.103	0.0149972	0.0182379	0.00222896	0.00323615
0.104	0.0150104	0.0182907	0.00224918	0.00325532			0.104	0.0203286	0.0209752	0.00419497	0.00459894											0.104	0.0423317	0.0325821	0.00412846	0.00408137			0.104	0.0150104	0.0182907	0.00224918	0.00325532
0.105	0.0150279	0.0183448	0.00226986	0.00327434			0.105	0.0204195	0.0211038	0.00423717	0.0046367											0.105	0.0424968	0.0329106	0.00415231	0.00412542			0.105	0.0150279	0.0183448	0.00226986	0.00327434
0.106	0.0150516	0.0184019	0.00229144	0.00329357			0.106	0.0205133	0.0212343	0.0042804	0.00467424											0.106	0.0426588	0.0332396	0.00417645	0.00416903			0.106	0.0150516	0.0184019	0.00229144	0.00329357
0.107	0.0150804	0.0184606	0.0023137	0.00331261			0.107	0.0206097	0.0213658	0.00432439	0.00471162											0.107	0.0428189	0.0335681	0.00420103	0.00421212			0.107	0.0150804	0.0184606	0.0023137	0.00331261
0.108	0.0151148	0.0185216	0.00233672	0.00333195			0.108	0.0207087	0.0214983	0.00436936	0.00474876											0.108	0.042975	0.0338974	0.00422585	0.00425472			0.108	0.0151148	0.0185216	0.00233672	0.00333195
0.109	0.0151552	0.0185845	0.00236066	0.00335116			0.109	0.0208101	0.0216323	0.00441505	0.00478571											0.109	0.0431306	0.0342266	0.00425108	0.00429685			0.109	0.0151552	0.0185845	0.00236066	0.00335116
0.11	0.0152003	0.0186488	0.00238517	0.00337059			0.11	0.0209138	0.0217663	0.00446161	0.00482242											0.11	0.0432821	0.0345566	0.00427654	0.00433849			0.11	0.0152003	0.0186488	0.00238517	0.00337059
0.111	0.0152516	0.0187152	0.00241075	0.00339006			0.111	0.0210195	0.0219019	0.00450894	0.00485894											0.111	0.0434335	0.0348873	0.00430221	0.00437969			0.111	0.0152516	0.0187152	0.00241075	0.00339006
0.112	0.0153069	0.018782	0.00243678	0.00340954			0.112	0.0211273	0.0220369	0.00455696	0.00489525											0.112	0.0435815	0.0352186	0.0043281	0.0044204			0.112	0.0153069	0.018782	0.00243678	0.00340954
0.113	0.0153678	0.0188506	0.00246385	0.00342922			0.113	0.0212367	0.0221727	0.00460585	0.00493139											0.113	0.0437286	0.0355509	0.00435391	0.00446064			0.113	0.0153678	0.0188506	0.00246385	0.00342922
0.114	0.0154323	0.0189192	0.00249139	0.00344869			0.114	0.0213478	0.0223079	0.00465529	0.00496736											0.114	0.0438736	0.0358832	0.0043799	0.00450037			0.114	0.0154323	0.0189192	0.00249139	0.00344869
0.115	0.0155015	0.018989	0.0025198	0.00346844			0.115	0.0214603	0.0224428	0.00470567	0.0050032											0.115	0.044016	0.0362163	0.00440555	0.00453953			0.115	0.0155015	0.018989	0.0025198	0.00346844
0.116	0.0155742	0.0190589	0.00254885	0.00348788			0.116	0.0215741	0.0225773	0.00475654	0.0050389											0.116	0.0441574	0.0365485	0.00443125	0.00457812			0.116	0.0155742	0.0190589	0.00254885	0.00348788
0.117	0.0156503	0.0191296	0.00257854	0.00350756			0.117	0.0216891	0.0227105	0.00480832	0.00507444											0.117	0.0442945	0.0368804	0.00445654	0.00461605			0.117	0.0156503	0.0191296	0.00257854	0.00350756
0.118	0.0157305	0.0192009	0.00260912	0.00352702			0.118	0.0218052	0.0228437	0.0048606	0.00510981											0.118	0.0444311	0.0372108	0.00448166	0.0046533			0.118	0.0157305	0.0192009	0.00260912	0.00352702
0.119	0.0158133	0.0192725	0.00264015	0.00354654			0.119	0.0219223	0.0229751	0.00491357	0.00514493											0.119	0.0445626	0.0375396	0.00450649	0.00468985			0.119	0.0158133	0.0192725	0.00264015	0.00354654
0.12	0.0159006	0.0193454	0.00267227	0.0035661			0.12	0.0220401	0.0231064	0.00496711	0.00517978											0.12	0.0446931	0.0378665	0.00453087	0.00472562			0.12	0.0159006	0.0193454	0.00267227	0.0035661
0.121	0.0159901	0.0194183	0.00270477	0.00358552			0.121	0.022159	0.0232362	0.005021	0.00521423											0.121	0.0448197	0.038191	0.00455518	0.00476071			0.121	0.0159901	0.0194183	0.00270477	0.00358552
0.122	0.0160843	0.0194929	0.00273836	0.00360525			0.122	0.0222782	0.0233655	0.00507551	0.00524828											0.122	0.0449441	0.0385138	0.00457882	0.00479495			0.122	0.0160843	0.0194929	0.00273836	0.00360525
0.123	0.016181	0.0195673	0.00277242	0.00362472			0.123	0.0223981	0.0234938	0.00513006	0.00528184											0.123	0.0450669	0.0388341	0.00460247	0.00482851			0.123	0.016181	0.0195673	0.00277242	0.00362472
0.124	0.0162818	0.0196431	0.00280737	0.00364465			0.124	0.0225183	0.0236208	0.0051852	0.00531492											0.124	0.0451863	0.0391531	0.00462543	0.00486129			0.124	0.0162818	0.0196431	0.00280737	0.00364465
0.125	0.0163858	0.0197188	0.00284298	0.0036644			0.125	0.0226388	0.0237473	0.00524029	0.00534752											0.125	0.0453065	0.0394702	0.00464822	0.00489332			0.125	0.0163858	0.0197188	0.00284298	0.0036644
0.126	0.0164927	0.0197952	0.00287916	0.00368457			0.126	0.0227597	0.0238718	0.00529584	0.00537966											0.126	0.0454229	0.0397866	0.00467051	0.00492471			0.126	0.0164927	0.0197952	0.00287916	0.00368457
0.127	0.0166036	0.0198717	0.00291624	0.00370482			0.127	0.0228805	0.0239957	0.00535153	0.00541146											0.127	0.0455409	0.0401018	0.00469225	0.00495526			0.127	0.0166036	0.0198717	0.00291624	0.00370482
0.128	0.016716	0.0199477	0.00295361	0.00372527			0.128	0.0230018	0.0241175	0.00540749	0.00544291											0.128	0.0456559	0.0404167	0.00471378	0.00498531			0.128	0.016716	0.0199477	0.00295361	0.00372527
0.129	0.0168327	0.0200245	0.00299202	0.00374612			0.129	0.0231229	0.024238	0.0054639	0.00547416											0.129	0.0457713	0.0407308	0.0047344	0.00501452			0.129	0.0168327	0.0200245	0.00299202	0.00374612
0.13	0.0169504	0.0201	0.0030306	0.00376693			0.13	0.0232448	0.0243565	0.00552041	0.0055052											0.13	0.045885	0.0410441	0.00475493	0.00504322			0.13	0.0169504	0.0201	0.0030306	0.00376693
0.131	0.0170719	0.0201767	0.00307014	0.00378836			0.131	0.0233666	0.024473	0.00557757	0.00553606											0.131	0.0459967	0.0413567	0.00477446	0.00507123			0.131	0.0170719	0.0201767	0.00307014	0.00378836
0.132	0.0171945	0.020252	0.00310997	0.00380962			0.132	0.0234891	0.0245878	0.0056347	0.00556676											0.132	0.046108	0.0416673	0.00479372	0.00509856			0.132	0.0171945	0.020252	0.00310997	0.00380962
0.133	0.0173196	0.0203284	0.00315043	0.00383147			0.133	0.0236117	0.0247	0.0056924	0.0055972											0.133	0.046215	0.0419767	0.00481221	0.00512543			0.133	0.0173196	0.0203284	0.00315043	0.00383147
0.134	0.017447	0.0204043	0.0031914	0.00385319			0.134	0.0237346	0.0248109	0.00575006	0.00562742											0.134	0.0463219	0.0422828	0.00483	0.00515141			0.134	0.017447	0.0204043	0.0031914	0.00385319
0.135	0.0175753	0.0204804	0.00323258	0.00387524			0.135	0.0238579	0.024919	0.00580793	0.00565724											0.135	0.0464239	0.042587	0.00484738	0.00517705			0.135	0.0175753	0.0204804	0.00323258	0.00387524
0.136	0.0177069	0.0205571	0.00327446	0.00389739			0.136	0.0239808	0.0250257	0.00586581	0.00568669											0.136	0.0465254	0.0428872	0.00486369	0.00520176			0.136	0.0177069	0.0205571	0.00327446	0.00389739
0.137	0.0178384	0.0206331	0.00331621	0.00391951			0.137	0.024104	0.02513	0.00592351	0.00571571											0.137	0.0466232	0.0431844	0.00487979	0.00522601			0.137	0.0178384	0.0206331	0.00331621	0.00391951
0.138	0.0179735	0.0207105	0.00335868	0.003942			0.138	0.0242266	0.0252326	0.00598129	0.00574425											0.138	0.0467194	0.0434781	0.00489475	0.00524953			0.138	0.0179735	0.0207105	0.00335868	0.003942
0.139	0.0181086	0.0207866	0.00340095	0.00396422			0.139	0.0243494	0.0253335	0.00603866	0.00577244											0.139	0.0468141	0.0437679	0.00490941	0.00527233			0.139	0.0181086	0.0207866	0.00340095	0.00396422
0.14	0.0182466	0.0208643	0.00344376	0.00398702			0.14	0.0244715	0.0254323	0.00609613	0.00580017											0.14	0.0469064	0.0440553	0.00492322	0.00529472			0.14	0.0182466	0.0208643	0.00344376	0.00398702
0.141	0.0183858	0.0209407	0.00348658	0.00400955			0.141	0.0245937	0.0255301	0.00615319	0.00582769											0.141	0.0469991	0.0443386	0.00493642	0.00531619			0.141	0.0183858	0.0209407	0.00348658	0.00400955
0.142	0.0185265	0.0210181	0.00352962	0.00403267			0.142	0.0247158	0.0256254	0.00621033	0.0058549											0.142	0.047089	0.0446207	0.00494918	0.00533746			0.142	0.0185265	0.0210181	0.00352962	0.00403267
0.143	0.01867	0.0210953	0.00357299	0.00405577			0.143	0.0248377	0.0257201	0.00626715	0.00588197											0.143	0.04718	0.044899	0.0049611	0.00535787			0.143	0.01867	0.0210953	0.00357299	0.00405577
0.144	0.0188136	0.0211722	0.00361624	0.00407927			0.144	0.0249601	0.0258124	0.00632393	0.00590893											0.144	0.0472683	0.0451764	0.00497285	0.005378			0.144	0.0188136	0.0211722	0.00361624	0.00407927
0.145	0.0189609	0.02125	0.00366003	0.00410311			0.145	0.0250821	0.0259035	0.0063805	0.00593572											0.145	0.0473573	0.0454512	0.00498373	0.00539758			0.145	0.0189609	0.02125	0.00366003	0.00410311
0.146	0.0191078	0.0213264	0.00370343	0.004127			0.146	0.025205	0.0259927	0.00643683	0.00596254											0.146	0.0474439	0.0457239	0.00499439	0.00541657			0.146	0.0191078	0.0213264	0.00370343	0.004127
0.147	0.0192579	0.0214045	0.00374731	0.00415151			0.147	0.0253274	0.0260796	0.00649301	0.00598911											0.147	0.0475298	0.0459952	0.00500439	0.00543534			0.147	0.0192579	0.0214045	0.00374731	0.00415151
0.148	0.019408	0.0214807	0.00379074	0.00417571			0.148	0.0254505	0.0261651	0.00654872	0.00601572											0.148	0.0476141	0.0462626	0.00501394	0.00545325			0.148	0.019408	0.0214807	0.00379074	0.00417571
0.149	0.0195596	0.0215582	0.0038343	0.00420055			0.149	0.0255733	0.0262474	0.00660434	0.00604209											0.149	0.0476959	0.0465288	0.00502302	0.005471			0.149	0.0195596	0.0215582	0.0038343	0.00420055
0.15	0.0197124	0.0216345	0.00387754	0.00422493			0.15	0.025696	0.0263284	0.0066593	0.00606841											0.15	0.0477769	0.0467897	0.00503144	0.0054879			0.15	0.0197124	0.0216345	0.00387754	0.00422493
0.151	0.0198647	0.0217109	0.00392047	0.00424966			0.151	0.025819	0.0264063	0.00671419	0.00609463											0.151	0.047854	0.0470484	0.00503947	0.00550443			0.151	0.0198647	0.0217109	0.00392047	0.00424966
0.152	0.0200192	0.0217875	0.00396333	0.00427407			0.152	0.0259409	0.0264826	0.00676838	0.00612064											0.152	0.047931	0.0473014	0.00504678	0.00552037			0.152	0.0200192	0.0217875	0.00396333	0.00427407
0.153	0.020172	0.021863	0.00400552	0.00429834			0.153	0.0260634	0.0265567	0.00682241	0.00614674											0.153	0.0480032	0.04755	0.00505365	0.00553565			0.153	0.020172	0.021863	0.00400552	0.00429834
0.154	0.0203275	0.0219399	0.00404789	0.00432266			0.154	0.0261845	0.026629	0.00687586	0.00617255											0.154	0.0480751	0.0477936	0.00505989	0.00555068			0.154	0.0203275	0.0219399	0.00404789	0.00432266
0.155	0.0204815	0.0220153	0.00408949	0.00434638			0.155	0.0263061	0.0267005	0.00692885	0.00619849											0.155	0.0481429	0.0480308	0.00506569	0.00556491			0.155	0.0204815	0.0220153	0.00408949	0.00434638
0.156	0.0206378	0.0220927	0.00413131	0.00437051			0.156	0.0264267	0.0267698	0.00698145	0.00622419											0.156	0.0482091	0.0482639	0.00507099	0.005579			0.156	0.0206378	0.0220927	0.00413131	0.00437051
0.157	0.0207941	0.0221689	0.00417248	0.00439383			0.157	0.0265469	0.0268395	0.00703311	0.00624988											0.157	0.0482731	0.0484899	0.00507596	0.00559244			0.157	0.0207941	0.0221689	0.00417248	0.00439383
0.158	0.0209513	0.0222465	0.00421363	0.00441763			0.158	0.026667	0.0269072	0.00708452	0.00627548											0.158	0.048334	0.0487123	0.00508056	0.00560556			0.158	0.0209513	0.0222465	0.00421363	0.00441763
0.159	0.0211103	0.0223239	0.0042544	0.00444077			0.159	0.0267858	0.026975	0.00713463	0.00630086											0.159	0.0483951	0.0489285	0.00508501	0.0056183			0.159	0.0211103	0.0223239	0.0042544	0.00444077
0.16	0.0212687	0.0224015	0.00429465	0.00446407			0.16	0.0269051	0.0270413	0.00718441	0.0063263											0.16	0.0484519	0.049141	0.00508922	0.00563045			0.16	0.0212687	0.0224015	0.00429465	0.00446407
0.161	0.0214299	0.0224796	0.00433478	0.00448713			0.161	0.0270227	0.0271066	0.00723292	0.00635145											0.161	0.0485106	0.049349	0.00509336	0.00564234			0.161	0.0214299	0.0224796	0.00433478	0.00448713
0.162	0.0215892	0.0225564	0.00437389	0.00450977			0.162	0.0271407	0.0271709	0.0072808	0.00637672											0.162	0.0485653	0.0495528	0.00509747	0.00565352			0.162	0.0215892	0.0225564	0.00437389	0.00450977
0.163	0.0217511	0.0226342	0.00441299	0.00453259			0.163	0.0272573	0.0272327	0.00732787	0.00640186											0.163	0.0486215	0.0497535	0.00510139	0.00566434			0.163	0.0217511	0.0226342	0.00441299	0.00453259
0.164	0.0219109	0.0227099	0.00445084	0.00455446			0.164	0.0273736	0.0272936	0.00737392	0.00642706											0.164	0.0486752	0.0499491	0.00510548	0.00567454			0.164	0.0219109	0.0227099	0.00445084	0.00455446
0.165	0.0220718	0.0227866	0.00448857	0.00457668			0.165	0.0274894	0.0273516	0.00741978	0.00645236											0.165	0.048728	0.0501416	0.00510921	0.00568416			0.165	0.0220718	0.0227866	0.00448857	0.00457668
0.166	0.0222314	0.0228613	0.00452522	0.00459774			0.166	0.0276039	0.0274085	0.00746432	0.00647757											0.166	0.04878	0.0503279	0.00511313	0.00569333			0.166	0.0222314	0.0228613	0.00452522	0.00459774
0.167	0.0223899	0.0229366	0.00456141	0.00461889			0.167	0.0277185	0.0274629	0.00750889	0.00650294											0.167	0.0488275	0.0505097	0.00511669	0.00570182			0.167	0.0223899	0.0229366	0.00456141	0.00461889
0.168	0.0225489	0.0230109	0.00459703	0.00463912			0.168	0.027831	0.027516	0.00755213	0.00652807											0.168	0.048875	0.050684	0.00512023	0.00570988			0.168	0.0225489	0.0230109	0.00459703	0.00463912
0.169	0.0227051	0.023085	0.00463171	0.00465885			0.169	0.0279435	0.0275676	0.00759498	0.00655314											0.169	0.0489154	0.0508517	0.00512365	0.00571733			0.169	0.0227051	0.023085	0.00463171	0.00465885
0.17	0.0228631	0.0231597	0.00466635	0.00467812			0.17	0.0280537	0.0276177	0.00763674	0.00657787											0.17	0.048955	0.051011	0.00512673	0.00572422			0.17	0.0228631	0.0231597	0.00466635	0.00467812
0.171	0.0230176	0.023233	0.00469969	0.00469626			0.171	0.0281626	0.0276674	0.00767723	0.00660216											0.171	0.0489874	0.0511618	0.00513004	0.00573064			0.171	0.0230176	0.023233	0.00469969	0.00469626
0.172	0.0231741	0.0233081	0.00473314	0.00471431			0.172	0.0282697	0.0277154	0.00771692	0.00662606											0.172	0.0490172	0.0513043	0.00513287	0.00573633			0.172	0.0231741	0.0233081	0.00473314	0.00471431
0.173	0.023328	0.0233809	0.00476526	0.00473085			0.173	0.0283742	0.0277636	0.00775461	0.00664931											0.173	0.0490426	0.0514375	0.00513612	0.00574159			0.173	0.023328	0.0233809	0.00476526	0.00473085
0.174	0.0234823	0.0234553	0.00479715	0.00474735			0.174	0.0284772	0.0278099	0.0077916	0.00667213											0.174	0.0490636	0.0515635	0.00513912	0.00574612			0.174	0.0234823	0.0234553	0.00479715	0.00474735
0.175	0.0236356	0.0235276	0.00482801	0.0047624			0.175	0.0285771	0.0278563	0.0078265	0.00669439											0.175	0.049084	0.0516806	0.00514243	0.00575013			0.175	0.0236356	0.0235276	0.00482801	0.0047624
0.176	0.0237869	0.0236002	0.004858	0.00477708			0.176	0.0286755	0.027901	0.0078605	0.0067162											0.176	0.0490997	0.0517922	0.005146	0.0057536			0.176	0.0237869	0.0236002	0.004858	0.00477708
0.177	0.023939	0.0236719	0.00488748	0.00479078			0.177	0.0287712	0.0279452	0.00789299	0.00673773											0.177	0.0491175	0.0518962	0.0051496	0.00575637			0.177	0.023939	0.0236719	0.00488748	0.00479078
0.178	0.0240869	0.023742	0.00491548	0.00480357			0.178	0.0288653	0.0279879	0.00792421	0.00675878											0.178	0.0491312	0.0519955	0.00515394	0.00575885			0.178	0.0240869	0.023742	0.00491548	0.00480357
0.179	0.0242364	0.0238128	0.00494336	0.00481597			0.179	0.0289575	0.0280293	0.00795465	0.00677968											0.179	0.0491471	0.0520886	0.00515817	0.00576058			0.179	0.0242364	0.0238128	0.00494336	0.00481597
0.18	0.0243808	0.0238806	0.00496955	0.00482698			0.18	0.0290478	0.0280697	0.0079835	0.00680009											0.18	0.0491603	0.0521761	0.0051632	0.00576203			0.18	0.0243808	0.0238806	0.00496955	0.00482698
0.181	0.0245259	0.0239502	0.0049956	0.00483796			0.181	0.0291367	0.0281078	0.00801188	0.00682013											0.181	0.0491729	0.052258	0.00516824	0.00576285			0.181	0.0245259	0.0239502	0.0049956	0.00483796
0.182	0.0246669	0.0240165	0.00502023	0.00484736			0.182	0.0292232	0.0281455	0.00803855	0.00683963											0.182	0.0491835	0.052332	0.00517369	0.00576314			0.182	0.0246669	0.0240165	0.00502023	0.00484736
0.183	0.0248063	0.0240841	0.00504425	0.00485664			0.183	0.029308	0.0281801	0.00806444	0.00685827											0.183	0.0491898	0.0524001	0.0051794	0.00576298			0.183	0.0248063	0.0240841	0.00504425	0.00485664
0.184	0.0249437	0.0241493	0.00506738	0.00486448			0.184	0.0293897	0.0282142	0.00808871	0.00687626											0.184	0.049194	0.0524576	0.00518491	0.00576192			0.184	0.0249437	0.0241493	0.00506738	0.00486448
0.185	0.0250764	0.0242136	0.00508925	0.00487165			0.185	0.0294688	0.0282453	0.00811149	0.00689296											0.185	0.0491907	0.0525078	0.0051908	0.00576048			0.185	0.0250764	0.0242136	0.00508925	0.00487165
0.186	0.0252091	0.0242772	0.00511072	0.00487777			0.186	0.0295442	0.0282752	0.00813282	0.0069088											0.186	0.0491847	0.0525462	0.0051961	0.00575798			0.186	0.0252091	0.0242772	0.00511072	0.00487777
0.187	0.0253349	0.0243372	0.00513048	0.00488249			0.187	0.029616	0.0283031	0.0081521	0.00692329											0.187	0.0491702	0.0525756	0.00520161	0.00575495			0.187	0.0253349	0.0243372	0.00513048	0.00488249
0.188	0.0254611	0.0243978	0.00515	0.00488658			0.188	0.0296838	0.0283287	0.00816999	0.00693665											0.188	0.0491524	0.0525941	0.0052066	0.00575103			0.188	0.0254611	0.0243978	0.00515	0.00488658
0.189	0.0255805	0.0244533	0.00516779	0.00488874			0.189	0.0297477	0.0283542	0.00818574	0.00694894											0.189	0.0491276	0.052602	0.00521146	0.00574631			0.189	0.0255805	0.0244533	0.00516779	0.00488874
0.19	0.025699	0.0245096	0.00518516	0.00489052			0.19	0.0298076	0.0283766	0.00820001	0.00695989											0.19	0.0490992	0.0526018	0.00521624	0.00574107			0.19	0.025699	0.0245096	0.00518516	0.00489052
0.191	0.0258129	0.0245616	0.00520119	0.00489029			0.191	0.0298638	0.0284002	0.00821239	0.00697009											0.191	0.0490669	0.0525903	0.00522067	0.00573488			0.191	0.0258129	0.0245616	0.00520119	0.00489029
0.192	0.0259232	0.0246134	0.00521635	0.00488963			0.192	0.0299167	0.028421	0.00822319	0.00697892											0.192	0.0490307	0.0525732	0.00522546	0.00572845			0.192	0.0259232	0.0246134	0.00521635	0.00488963
0.193	0.0260324	0.0246634	0.00523074	0.00488742			0.193	0.0299663	0.0284426	0.00823239	0.00698704											0.193	0.0489943	0.0525456	0.00522992	0.00572115			0.193	0.0260324	0.0246634	0.00523074	0.00488742
0.194	0.0261353	0.024711	0.00524373	0.00488439			0.194	0.0300132	0.0284625	0.00823994	0.00699393											0.194	0.0489535	0.0525131	0.00523486	0.00571359			0.194	0.0261353	0.024711	0.00524373	0.00488439
0.195	0.0262393	0.0247596	0.00525636	0.00488056			0.195	0.0300568	0.0284813	0.00824604	0.00699981											0.195	0.0489148	0.052472	0.00523969	0.00570548			0.195	0.0262393	0.0247596	0.00525636	0.00488056
0.196	0.0263356	0.0248039	0.00526721	0.00487534			0.196	0.030098	0.0284997	0.00825049	0.00700466											0.196	0.0488712	0.0524245	0.00524469	0.00569685			0.196	0.0263356	0.0248039	0.00526721	0.00487534
0.197	0.0264325	0.0248499	0.00527773	0.00486996			0.197	0.0301355	0.0285144	0.00825347	0.00700806											0.197	0.0488294	0.0523707	0.00524973	0.00568799			0.197	0.0264325	0.0248499	0.00527773	0.00486996
0.198	0.0265222	0.0248907	0.00528639	0.00486276			0.198	0.0301701	0.0285293	0.0082548	0.00701053											0.198	0.0487828	0.0523076	0.00525439	0.00567835			0.198	0.0265222	0.0248907	0.00528639	0.00486276
0.199	0.0266089	0.0249314	0.00529437	0.00485557			0.199	0.0302007	0.0285393	0.00825466	0.0070113											0.199	0.0487347	0.0522396	0.00525898	0.00566859			0.199	0.0266089	0.0249314	0.00529437	0.00485557
0.2	0.0266906	0.0249674	0.00530079	0.0048465			0.2	0.0302273	0.0285488	0.00825277	0.00701101											0.2	0.0486826	0.05216	0.00526269	0.00565798			0.2	0.0266906	0.0249674	0.00530079	0.0048465
0.201	0.0267649	0.0250001	0.00530599	0.00483704			0.201	0.0302501	0.0285546	0.00824944	0.00700909											0.201	0.048624	0.0520748	0.00526597	0.00564705			0.201	0.0267649	0.0250001	0.00530599	0.00483704
0.202	0.0268367	0.0250297	0.00531022	0.00482613			0.202	0.0302678	0.0285584	0.00824424	0.00700578											0.202	0.0485624	0.0519777	0.00526815	0.00563543			0.202	0.0268367	0.0250297	0.00531022	0.00482613
0.203	0.026898	0.025053	0.00531273	0.00481407			0.203	0.0302822	0.028561	0.00823751	0.00700111											0.203	0.04849	0.0518727	0.00526945	0.00562309			0.203	0.026898	0.025053	0.00531273	0.00481407
0.204	0.0269585	0.0250752	0.00531487	0.00480127			0.204	0.0302912	0.0285606	0.00822891	0.00699472											0.204	0.0484152	0.0517574	0.00526972	0.00561028			0.204	0.0269585	0.0250752	0.00531487	0.00480127
0.205	0.0270089	0.0250901	0.00531509	0.00478658			0.205	0.030297	0.028561	0.00821849	0.00698716											0.205	0.0483287	0.0516313	0.00526881	0.00559643			0.205	0.0270089	0.0250901	0.00531509	0.00478658
0.206	0.0270579	0.0251048	0.00531519	0.00477177			0.206	0.0302983	0.0285585	0.00820636	0.00697779											0.206	0.0482391	0.0514976	0.0052671	0.0055822			0.206	0.0270579	0.0251048	0.00531519	0.00477177
0.207	0.0271004	0.0251135	0.00531358	0.0047548			0.207	0.0302957	0.0285569	0.00819207	0.00696726											0.207	0.0481412	0.0513516	0.00526422	0.00556693			0.207	0.0271004	0.0251135	0.00531358	0.0047548
0.208	0.027139	0.0251212	0.00531153	0.00473785			0.208	0.0302901	0.0285532	0.00817634	0.00695513											0.208	0.0480386	0.0512002	0.00526075	0.00555122			0.208	0.027139	0.0251212	0.00531153	0.00473785
0.209	0.0271756	0.0251257	0.0053083	0.0047191			0.209	0.0302799	0.0285489	0.00815838	0.00694172											0.209	0.0479336	0.0510374	0.00525639	0.00553484			0.209	0.0271756	0.0251257	0.0053083	0.0047191
0.21	0.0272051	0.0251268	0.00530385	0.00469991			0.21	0.0302676	0.0285434	0.00813915	0.00692708											0.21	0.0478225	0.0508698	0.00525154	0.00551793			0.21	0.0272051	0.0251268	0.00530385	0.00469991
0.211	0.0272354	0.0251272	0.00529886	0.00467977			0.211	0.0302507	0.0285353	0.00811812	0.00691109											0.211	0.0477144	0.0506939	0.0052462	0.00550088			0.211	0.0272354	0.0251272	0.00529886	0.00467977
0.212	0.0272563	0.0251217	0.00529186	0.00465842			0.212	0.0302315	0.0285264	0.00809576	0.00689416											0.212	0.0475997	0.0505122	0.0052403	0.00548332			0.212	0.0272563	0.0251217	0.00529186	0.00465842
0.213	0.0272775	0.0251163	0.00528467	0.00463701			0.213	0.0302086	0.028514	0.00807237	0.00687595											0.213	0.0474894	0.0503259	0.00523413	0.00546602			0.213	0.0272775	0.0251163	0.00528467	0.00463701
0.214	0.0272894	0.0251036	0.0052752	0.0046138			0.214	0.0301827	0.0285006	0.00804744	0.00685687											0.214	0.0473733	0.050132	0.00522724	0.00544839			0.214	0.0272894	0.0251036	0.0052752	0.0046138
0.215	0.027298	0.0250898	0.00526541	0.004591			0.215	0.0301546	0.0284845	0.00802206	0.00683664											0.215	0.047258	0.0499356	0.00521991	0.00543101			0.215	0.027298	0.0250898	0.00526541	0.004591
0.216	0.0272997	0.0250694	0.0052538	0.00456636			0.216	0.0301226	0.0284669	0.00799499	0.0068154											0.216	0.0471383	0.0497301	0.00521164	0.00541351			0.216	0.0272997	0.0250694	0.0052538	0.00456636
0.217	0.0272936	0.0250451	0.0052413	0.00454196			0.217	0.0300893	0.0284476	0.00796739	0.00679303											0.217	0.0470125	0.0495216	0.00520244	0.0053959			0.217	0.0272936	0.0250451	0.0052413	0.00454196
0.218	0.0272839	0.0250164	0.00522792	0.00451628			0.218	0.030052	0.0284269	0.00793824	0.00676947											0.218	0.0468832	0.0493038	0.00519208	0.00537824			0.218	0.0272839	0.0250164	0.00522792	0.00451628
0.219	0.0272635	0.0249811	0.00521298	0.0044901			0.219	0.030013	0.0284051	0.00790785	0.00674469											0.219	0.0467416	0.0490802	0.00518027	0.00536003			0.219	0.0272635	0.0249811	0.00521298	0.0044901
0.22	0.027242	0.0249437	0.00519801	0.0044635			0.22	0.0299708	0.0283819	0.00787626	0.00671867											0.22	0.0465967	0.0488487	0.0051672	0.00534165			0.22	0.027242	0.0249437	0.00519801	0.0044635
0.221	0.02721	0.024898	0.00518112	0.00443553			0.221	0.0299255	0.0283575	0.00784265	0.00669137											0.221	0.0464372	0.0486083	0.00515255	0.00532246			0.221	0.02721	0.024898	0.00518112	0.00443553
0.222	0.027177	0.0248515	0.00516446	0.00440778			0.222	0.0298781	0.0283317	0.0078082	0.00666289											0.222	0.0462737	0.048362	0.00513675	0.00530293			0.222	0.027177	0.0248515	0.00516446	0.00440778
0.223	0.0271364	0.0247971	0.0051461	0.00437815			0.223	0.0298268	0.0283043	0.00777153	0.00663328											0.223	0.0460988	0.0481056	0.00511979	0.00528271			0.223	0.0271364	0.0247971	0.0051461	0.00437815
0.224	0.027093	0.0247413	0.00512752	0.00434888			0.224	0.029774	0.028275	0.00773413	0.00660259											0.224	0.045919	0.0478453	0.00510199	0.00526208			0.224	0.027093	0.0247413	0.00512752	0.00434888
0.225	0.0270462	0.0246801	0.00510791	0.00431786			0.225	0.0297179	0.0282443	0.00769515	0.00657118											0.225	0.0457348	0.0475761	0.00508381	0.00524117			0.225	0.0270462	0.0246801	0.00510791	0.00431786
0.226	0.0269936	0.0246153	0.00508733	0.00428685			0.226	0.0296605	0.0282112	0.0076553	0.00653878											0.226	0.045545	0.0473042	0.00506521	0.00521998			0.226	0.0269936	0.0246153	0.00508733	0.00428685
0.227	0.0269412	0.0245487	0.00506649	0.00425485			0.227	0.0296016	0.0281773	0.00761497	0.00650604											0.227	0.0453577	0.0470267	0.00504683	0.005199			0.227	0.0269412	0.0245487	0.00506649	0.00425485
0.228	0.0268807	0.0244762	0.0050441	0.00422225			0.228	0.0295413	0.0281409	0.00757358	0.00647246											0.228	0.0451645	0.0467467	0.00502838	0.00517801			0.228	0.0268807	0.0244762	0.0050441	0.00422225
0.229	0.0268216	0.0244046	0.00502192	0.00418972			0.229	0.0294816	0.028104	0.00753254	0.00643862											0.229	0.0449768	0.0464647	0.00501021	0.00515754			0.229	0.0268216	0.0244046	0.00502192	0.00418972
0.23	0.0267536	0.0243259	0.00499813	0.00415606			0.23	0.0294207	0.0280653	0.00749051	0.00640419											0.23	0.0447834	0.0461792	0.00499208	0.00513728			0.23	0.0267536	0.0243259	0.00499813	0.00415606
0.231	0.0266854	0.0242484	0.00497453	0.00412328			0.231	0.0293609	0.0280253	0.0074489	0.00636921											0.231	0.0445928	0.0458941	0.00497376	0.00511761			0.231	0.0266854	0.0242484	0.00497453	0.00412328
0.232	0.0266098	0.0241644	0.00494976	0.00408922			0.232	0.0293006	0.0279846	0.00740663	0.00633398											0.232	0.0443972	0.0456043	0.00495529	0.00509823			0.232	0.0266098	0.0241644	0.00494976	0.00408922
0.233	0.0265299	0.0240791	0.00492473	0.00405617			0.233	0.0292405	0.0279415	0.00736415	0.00629774											0.233	0.0441977	0.045315	0.00493606	0.00507922			0.233	0.0265299	0.0240791	0.00492473	0.00405617
0.234	0.0264456	0.0239893	0.00489918	0.00402211			0.234	0.0291805	0.0278982	0.00732144	0.00626144											0.234	0.0439941	0.0450205	0.00491636	0.00506045			0.234	0.0264456	0.0239893	0.00489918	0.00402211
0.235	0.0263526	0.0238941	0.00487281	0.00398848			0.235	0.0291192	0.0278518	0.00727775	0.00622392											0.235	0.0437795	0.0447248	0.00489565	0.00504169			0.235	0.0263526	0.0238941	0.00487281	0.00398848
0.236	0.0262583	0.0237971	0.00484648	0.00395443			0.236	0.0290583	0.0278048	0.00723404	0.00618622											0.236	0.0435616	0.0444243	0.00487428	0.00502304			0.236	0.0262583	0.0237971	0.00484648	0.00395443
0.237	0.026153	0.0236916	0.00481894	0.0039198			0.237	0.0289954	0.0277551	0.00718902	0.0061476											0.237	0.0433294	0.0441204	0.0048522	0.00500407			0.237	0.026153	0.0236916	0.00481894	0.0039198
0.238	0.0260486	0.0235862	0.00479178	0.00388544			0.238	0.0289329	0.0277036	0.00714387	0.00610835											0.238	0.0430944	0.0438136	0.00482952	0.00498512			0.238	0.0260486	0.0235862	0.00479178	0.00388544
0.239	0.0259346	0.0234721	0.00476345	0.00384965			0.239	0.0288694	0.0276508	0.00709774	0.00606884											0.239	0.0428472	0.0435017	0.00480672	0.00496567			0.239	0.0259346	0.0234721	0.00476345	0.00384965
0.24	0.0258212	0.0233583	0.00473553	0.00381462			0.24	0.0288059	0.0275952	0.00705124	0.00602826											0.24	0.0425971	0.0431893	0.00478367	0.00494618			0.24	0.0258212	0.0233583	0.00473553	0.00381462
0.241	0.0257031	0.0232393	0.00470696	0.00377799			0.241	0.0287434	0.0275393	0.0070045	0.00598802											0.241	0.0423414	0.042872	0.00476101	0.00492632			0.241	0.0257031	0.0232393	0.00470696	0.00377799
0.242	0.0255834	0.0231191	0.00467859	0.00374219			0.242	0.028681	0.0274805	0.00695733	0.00594668											0.242	0.0420823	0.0425562	0.00473852	0.00490638			0.242	0.0255834	0.0231191	0.00467859	0.00374219
0.243	0.0254651	0.0229987	0.00465037	0.00370546			0.243	0.0286214	0.0274211	0.00691065	0.00590581											0.243	0.0418252	0.0422374	0.00471658	0.00488642			0.243	0.0254651	0.0229987	0.00465037	0.00370546
0.244	0.0253418	0.022875	0.00462194	0.00366915			0.244	0.0285624	0.0273596	0.0068638	0.00586435											0.244	0.041564	0.0419209	0.00469509	0.00486636			0.244	0.0253418	0.022875	0.00462194	0.00366915
0.245	0.0252239	0.0227549	0.00459439	0.00363309			0.245	0.0285065	0.0272966	0.00681782	0.00582296											0.245	0.0413096	0.0416045	0.00467406	0.00484672			0.245	0.0252239	0.0227549	0.00459439	0.00363309
0.246	0.0250984	0.02263	0.00456624	0.00359675			0.246	0.0284519	0.0272322	0.0067721	0.00578175											0.246	0.0410507	0.0412894	0.00465349	0.00482699			0.246	0.0250984	0.02263	0.00456624	0.00359675
0.247	0.0249778	0.0225093	0.0045392	0.00356173			0.247	0.0283997	0.0271654	0.00672725	0.00574001											0.247	0.0407983	0.0409778	0.00463317	0.00480795			0.247	0.0249778	0.0225093	0.0045392	0.00356173
0.248	0.0248498	0.0223838	0.00451141	0.00352585			0.248	0.0283493	0.0270975	0.00668297	0.00569898											0.248	0.0405418	0.0406654	0.0046131	0.00478891			0.248	0.0248498	0.0223838	0.00451141	0.00352585
0.249	0.0247218	0.0222599	0.00448434	0.00349169			0.249	0.0282998	0.0270271	0.00663928	0.00565704											0.249	0.0402865	0.0403583	0.00459309	0.00477046			0.249	0.0247218	0.0222599	0.00448434	0.00349169
0.25	0.0245894	0.022133	0.00445681	0.00345658			0.25	0.0282525	0.0269553	0.00659619	0.00561576											0.25	0.0400286	0.0400491	0.00457304	0.00475213			0.25	0.0245894	0.022133	0.00445681	0.00345658
0.251	0.0244508	0.0220037	0.0044292	0.00342271			0.251	0.028205	0.0268815	0.00655331	0.00557368											0.251	0.0397645	0.0397447	0.00455286	0.00473395			0.251	0.0244508	0.0220037	0.0044292	0.00342271
0.252	0.0243125	0.0218742	0.00440184	0.00338845			0.252	0.0281599	0.0268061	0.00651088	0.00553168											0.252	0.0394995	0.0394384	0.00453247	0.00471595			0.252	0.0243125	0.0218742	0.00440184	0.00338845
0.253	0.0241643	0.0217392	0.0043737	0.00335437			0.253	0.0281147	0.0267289	0.00646836	0.00548939											0.253	0.0392233	0.0391344	0.00451172	0.00469751			0.253	0.0241643	0.0217392	0.0043737	0.00335437
0.254	0.0240201	0.0216066	0.00434659	0.00332087			0.254	0.0280716	0.0266501	0.0064262	0.00544651											0.254	0.0389474	0.0388308	0.00449082	0.0046792			0.254	0.0240201	0.0216066	0.00434659	0.00332087
0.255	0.0238671	0.021468	0.00431866	0.00328658			0.255	0.0280293	0.0265693	0.00638389	0.00540391											0.255	0.0386605	0.0385262	0.00446946	0.00466001			0.255	0.0238671	0.021468	0.00431866	0.00328658
0.256	0.0237193	0.021333	0.00429213	0.0032537			0.256	0.0279888	0.0264869	0.00634203	0.00536044											0.256	0.0383741	0.0382251	0.00444816	0.00464074			0.256	0.0237193	0.021333	0.00429213	0.0032537
0.257	0.0235683	0.0211946	0.0042655	0.00321973			0.257	0.0279504	0.0264022	0.00630034	0.00531761											0.257	0.0380824	0.0379212	0.00442661	0.00462055			0.257	0.0235683	0.0211946	0.0042655	0.00321973
0.258	0.0234201	0.0210588	0.00423999	0.00318742			0.258	0.027913	0.0263158	0.0062593	0.00527414											0.258	0.0377906	0.0376228	0.00440533	0.0046			0.258	0.0234201	0.0210588	0.00423999	0.00318742
0.259	0.023276	0.0209239	0.00421545	0.00315458			0.259	0.0278789	0.0262271	0.00621905	0.00523129											0.259	0.0375018	0.0373224	0.00438438	0.00457895			0.259	0.023276	0.0209239	0.00421545	0.00315458
0.26	0.0231306	0.0207895	0.00419133	0.00312298			0.26	0.0278449	0.0261363	0.00617957	0.00518834											0.26	0.0372119	0.0370275	0.00436377	0.0045573			0.26	0.0231306	0.0207895	0.00419133	0.00312298
0.261	0.0229939	0.0206599	0.00416888	0.00309199			0.261	0.0278145	0.026044	0.00614156	0.00514572											0.261	0.0369315	0.036734	0.0043441	0.00453576			0.261	0.0229939	0.0206599	0.00416888	0.00309199
0.262	0.0228527	0.0205287	0.00414618	0.00306144			0.262	0.027784	0.0259492	0.00610429	0.0051035											0.262	0.0366497	0.0364441	0.00432464	0.00451354			0.262	0.0228527	0.0205287	0.00414618	0.00306144
0.263	0.0227202	0.0204042	0.00412506	0.00303261			0.263	0.0277562	0.0258538	0.00606882	0.00506126											0.263	0.0363786	0.03616	0.00430631	0.00449189			0.263	0.0227202	0.0204042	0.00412506	0.00303261
0.264	0.0225827	0.0202776	0.00410352	0.00300358			0.264	0.0277292	0.0257559	0.00603402	0.00501966											0.264	0.0361065	0.0358769	0.00428795	0.00446975			0.264	0.0225827	0.0202776	0.00410352	0.00300358
0.265	0.0224493	0.0201568	0.00408279	0.00297679			0.265	0.0277032	0.0256578	0.00600079	0.00497777											0.265	0.0358407	0.0356023	0.0042702	0.00444812			0.265	0.0224493	0.0201568	0.00408279	0.00297679
0.266	0.0223138	0.0200349	0.00406201	0.00294973			0.266	0.0276794	0.0255578	0.00596834	0.00493656											0.266	0.0355751	0.0353273	0.00425226	0.00442637			0.266	0.0223138	0.0200349	0.00406201	0.00294973
0.267	0.0221765	0.0199157	0.00404117	0.00292463			0.267	0.027655	0.0254569	0.00593673	0.00489502											0.267	0.0353084	0.0350603	0.00423393	0.00440464			0.267	0.0221765	0.0199157	0.00404117	0.00292463
0.268	0.0220415	0.019798	0.00402097	0.0028998			0.268	0.0276339	0.0253551	0.00590621	0.00485407											0.268	0.0350436	0.0347935	0.00421545	0.00438312			0.268	0.0220415	0.019798	0.00402097	0.0028998
0.269	0.0219007	0.0196793	0.00400031	0.00287609			0.269	0.0276116	0.0252514	0.00587576	0.00481298											0.269	0.0347715	0.0345312	0.00419577	0.00436095			0.269	0.0219007	0.0196793	0.00400031	0.00287609
0.27	0.0217661	0.0195646	0.00398083	0.00285349			0.27	0.0275923	0.0251474	0.00584671	0.0047723											0.27	0.0345027	0.0342713	0.00417616	0.00433908			0.27	0.0217661	0.0195646	0.00398083	0.00285349
0.271	0.0216261	0.0194467	0.0039612	0.00283112			0.271	0.0275723	0.0250409	0.0058174	0.00473189											0.271	0.0342255	0.0340115	0.00415534	0.00431619			0.271	0.0216261	0.0194467	0.0039612	0.00283112
0.272	0.0214937	0.0193343	0.00394292	0.00281054			0.272	0.0275538	0.0249341	0.00578945	0.00469162											0.272	0.033952	0.0337565	0.00413484	0.00429337			0.272	0.0214937	0.0193343	0.00394292	0.00281054
0.273	0.0213602	0.0192194	0.0039252	0.00278978			0.273	0.0275359	0.024825	0.00576162	0.00465205											0.273	0.0336749	0.033499	0.00411396	0.00426965			0.273	0.0213602	0.0192194	0.0039252	0.00278978
0.274	0.0212331	0.01911	0.00390863	0.00277109			0.274	0.0275172	0.0247152	0.00573467	0.00461233											0.274	0.0334012	0.0332477	0.00409347	0.00424558			0.274	0.0212331	0.01911	0.00390863	0.00277109
0.275	0.0211107	0.0190014	0.00389324	0.00275249			0.275	0.0275004	0.0246041	0.00570871	0.00457363											0.275	0.0331316	0.0329946	0.00407374	0.00422118			0.275	0.0211107	0.0190014	0.00389324	0.00275249
0.276	0.0209916	0.0188967	0.00387862	0.00273581			0.276	0.0274813	0.0244918	0.00568296	0.00453465											0.276	0.0328645	0.0327472	0.00405423	0.00419608			0.276	0.0209916	0.0188967	0.00387862	0.00273581
0.277	0.0208816	0.0187972	0.00386535	0.00272008			0.277	0.0274645	0.0243792	0.00565906	0.00449673											0.277	0.0326083	0.0325018	0.00403615	0.00417128			0.277	0.0208816	0.0187972	0.00386535	0.00272008
0.278	0.0207715	0.0186994	0.00385246	0.00270582			0.278	0.0274454	0.0242653	0.005635	0.0044588											0.278	0.0323536	0.0322603	0.00401801	0.0041458			0.278	0.0207715	0.0186994	0.00385246	0.00270582
0.279	0.0206716	0.0186099	0.00384068	0.0026935			0.279	0.0274283	0.0241518	0.00561307	0.00442169											0.279	0.0321119	0.0320248	0.00400113	0.00412096			0.279	0.0206716	0.0186099	0.00384068	0.0026935
0.28	0.0205698	0.0185204	0.00382898	0.00268212			0.28	0.0274102	0.0240371	0.00559124	0.00438521											0.28	0.0318714	0.0317911	0.00398398	0.00409586			0.28	0.0205698	0.0185204	0.00382898	0.00268212
0.281	0.0204755	0.0184393	0.00381799	0.00267332			0.281	0.0273928	0.0239233	0.005571	0.00434916											0.281	0.0316402	0.0315657	0.00396726	0.00407131			0.281	0.0204755	0.0184393	0.00381799	0.00267332
0.282	0.0203799	0.0183579	0.00380691	0.00266506			0.282	0.0273761	0.0238085	0.00555163	0.00431448											0.282	0.0314108	0.0313405	0.00395029	0.00404707			0.282	0.0203799	0.0183579	0.00380691	0.00266506
0.283	0.0202873	0.0182821	0.00379621	0.00265935			0.283	0.0273588	0.0236947	0.00553277	0.0042799											0.283	0.0311836	0.0311225	0.00393283	0.00402305			0.283	0.0202873	0.0182821	0.00379621	0.00265935
0.284	0.0201961	0.0182073	0.00378553	0.0026541			0.284	0.027343	0.0235804	0.00551551	0.00424703											0.284	0.0309593	0.0309048	0.00391537	0.00399971			0.284	0.0201961	0.0182073	0.00378553	0.0026541
0.285	0.0201039	0.0181343	0.00377502	0.00265066			0.285	0.027325	0.0234666	0.0054977	0.0042142											0.285	0.030731	0.030691	0.00389698	0.00397629			0.285	0.0201039	0.0181343	0.00377502	0.00265066
0.286	0.0200169	0.0180646	0.00376493	0.00264804			0.286	0.0273087	0.0233531	0.00548161	0.00418278											0.286	0.0305071	0.0304785	0.00387895	0.00395354			0.286	0.0200169	0.0180646	0.00376493	0.00264804
0.287	0.019927	0.0179938	0.00375495	0.00264619			0.287	0.027289	0.0232393	0.00546452	0.00415167											0.287	0.0302771	0.0302666	0.0038602	0.00393062			0.287	0.019927	0.0179938	0.00375495	0.00264619
0.288	0.0198454	0.0179289	0.00374597	0.00264581			0.288	0.0272703	0.0231266	0.00544851	0.00412118											0.288	0.0300525	0.0300578	0.00384207	0.00390806			0.288	0.0198454	0.0179289	0.00374597	0.00264581
0.289	0.0197622	0.0178621	0.00373712	0.00264543			0.289	0.0272482	0.0230126	0.00543189	0.00409154											0.289	0.0298252	0.0298476	0.00382391	0.00388544			0.289	0.0197622	0.0178621	0.00373712	0.00264543
0.29	0.0196879	0.0178025	0.00372971	0.00264713			0.29	0.0272256	0.0229006	0.00541529	0.00406178											0.29	0.0296034	0.0296422	0.00380645	0.00386289			0.29	0.0196879	0.0178025	0.00372971	0.00264713
0.291	0.0196156	0.0177428	0.00372261	0.00264876			0.291	0.0272015	0.0227872	0.00539911	0.0040334											0.291	0.0293856	0.0294358	0.00378972	0.00384049			0.291	0.0196156	0.0177428	0.00372261	0.00264876
0.292	0.0195501	0.0176893	0.0037169	0.00265267			0.292	0.0271749	0.0226756	0.00538203	0.00400474											0.292	0.0291724	0.0292346	0.00377361	0.00381812			0.292	0.0195501	0.0176893	0.0037169	0.00265267
0.293	0.0194907	0.017639	0.00371179	0.00265716			0.293	0.0271495	0.0225638	0.00536644	0.00397769											0.293	0.0289694	0.0290344	0.00375876	0.00379617			0.293	0.0194907	0.017639	0.00371179	0.00265716
0.294	0.0194338	0.017592	0.0037074	0.00266347			0.294	0.02712	0.0224528	0.00534972	0.00395092											0.294	0.0287696	0.0288386	0.00374439	0.00377449			0.294	0.0194338	0.017592	0.0037074	0.00266347
0.295	0.019386	0.0175513	0.00370394	0.00267137			0.295	0.0270935	0.0223437	0.00533485	0.00392554											0.295	0.0285824	0.028646	0.00373139	0.00375353			0.295	0.019386	0.0175513	0.00370394	0.00267137
0.296	0.0193365	0.0175106	0.00370019	0.00268015			0.296	0.0270622	0.022234	0.00531933	0.00390132											0.296	0.0283969	0.0284559	0.00371871	0.00373317			0.296	0.0193365	0.0175106	0.00370019	0.00268015
0.297	0.0192963	0.0174778	0.00369747	0.00269119			0.297	0.0270332	0.0221278	0.00530503	0.00387797											0.297	0.0282215	0.0282707	0.00370714	0.00371381			0.297	0.0192963	0.0174778	0.00369747	0.00269119
0.298	0.0192527	0.0174432	0.00369373	0.00270223			0.298	0.0270007	0.0220204	0.00529096	0.0038564											0.298	0.0280471	0.0280855	0.00369579	0.00369522			0.298	0.0192527	0.0174432	0.00369373	0.00270223
0.299	0.0192154	0.0174159	0.00369071	0.00271546			0.299	0.0269668	0.0219164	0.00527675	0.00383522											0.299	0.027877	0.0279059	0.00368503	0.00367777			0.299	0.0192154	0.0174159	0.00369071	0.00271546
0.3	0.0191766	0.0173875	0.00368668	0.00272834			0.3	0.0269323	0.0218119	0.00526348	0.0038158											0.3	0.0277086	0.0277249	0.00367447	0.00366105			0.3	0.0191766	0.0173875	0.00368668	0.00272834
0.301	0.0191391	0.0173634	0.00368268	0.00274259			0.301	0.026892	0.0217093	0.00524875	0.00379664											0.301	0.0275383	0.0275487	0.00366402	0.00364532			0.301	0.0191391	0.0173634	0.00368268	0.00274259
0.302	0.0191046	0.0173412	0.00367849	0.00275685			0.302	0.0268538	0.021608	0.00523514	0.00377872											0.302	0.0273718	0.0273716	0.00365391	0.00363022			0.302	0.0191046	0.0173412	0.00367849	0.00275685
0.303	0.0190666	0.0173193	0.00367361	0.00277136			0.303	0.026808	0.0215067	0.00521952	0.00376136											0.303	0.0272003	0.0271973	0.00364368	0.00361571			0.303	0.0190666	0.0173193	0.00367361	0.00277136
0.304	0.0190361	0.0173026	0.00366961	0.00278665			0.304	0.0267645	0.0214085	0.00520455	0.00374461											0.304	0.0270347	0.0270241	0.00363415	0.00360186			0.304	0.0190361	0.0173026	0.00366961	0.00278665
0.305	0.0190006	0.0172829	0.00366466	0.00280138			0.305	0.0267154	0.0213096	0.00518808	0.00372894											0.305	0.0268655	0.0268511	0.00362468	0.00358819			0.305	0.0190006	0.0172829	0.00366466	0.00280138
0.306	0.018974	0.0172703	0.00366119	0.00281751			0.306	0.0266661	0.0212146	0.00517135	0.00371359											0.306	0.0267031	0.0266818	0.00361638	0.00357537			0.306	0.018974	0.0172703	0.00366119	0.00281751
0.307	0.018945	0.0172542	0.0036572	0.00283297			0.307	0.0266155	0.0211196	0.0051543	0.00369964											0.307	0.0265425	0.0265107	0.00360869	0.00356263			0.307	0.018945	0.0172542	0.0036572	0.00283297
0.308	0.0189225	0.017244	0.00365442	0.00284995			0.308	0.0265603	0.0210279	0.00513601	0.00368614											0.308	0.0263875	0.0263449	0.00360251	0.00355095			0.308	0.0189225	0.017244	0.00365442	0.00284995
0.309	0.0189029	0.017233	0.00365197	0.00286682			0.309	0.0265072	0.0209376	0.00511849	0.00367399											0.309	0.0262406	0.0261772	0.00359758	0.00353967			0.309	0.0189029	0.017233	0.00365197	0.00286682
0.31	0.0188848	0.0172248	0.00364973	0.00288474			0.31	0.0264463	0.0208488	0.00509909	0.00366263											0.31	0.0260967	0.0260147	0.00359415	0.00352948			0.31	0.0188848	0.0172248	0.00364973	0.00288474
0.311	0.0188745	0.0172204	0.00364848	0.00290334			0.311	0.0263875	0.0207625	0.00508083	0.00365223											0.311	0.0259646	0.0258522	0.00359237	0.00352027			0.311	0.0188745	0.0172204	0.00364848	0.00290334
0.312	0.018861	0.0172151	0.00364632	0.00292225			0.312	0.026321	0.0206759	0.00506067	0.00364288											0.312	0.0258328	0.0256929	0.00359163	0.0035119			0.312	0.018861	0.0172151	0.00364632	0.00292225
0.313	0.0188565	0.0172173	0.00364509	0.00294234			0.313	0.0262534	0.0205919	0.00504114	0.0036341											0.313	0.0257122	0.025537	0.0035925	0.00350501			0.313	0.0188565	0.0172173	0.00364509	0.00294234
0.314	0.0188469	0.0172164	0.00364236	0.0029621			0.314	0.0261814	0.0205069	0.00502039	0.00362643											0.314	0.0255906	0.0253815	0.00359372	0.00349856			0.314	0.0188469	0.0172164	0.00364236	0.0029621
0.315	0.0188428	0.0172233	0.00363975	0.00298296			0.315	0.0261047	0.0204244	0.00499923	0.00361921											0.315	0.0254748	0.025232	0.00359605	0.00349363			0.315	0.0188428	0.0172233	0.00363975	0.00298296
0.316	0.0188354	0.0172273	0.00363582	0.00300314			0.316	0.0260277	0.0203414	0.00497795	0.00361298											0.316	0.0253593	0.025081	0.00359823	0.00348886			0.316	0.0188354	0.0172273	0.00363582	0.00300314
0.317	0.0188275	0.0172358	0.00363101	0.00302391			0.317	0.0259448	0.020261	0.00495524	0.00360742											0.317	0.0252426	0.0249361	0.00360084	0.00348516			0.317	0.0188275	0.0172358	0.00363101	0.00302391
0.318	0.0188201	0.0172435	0.00362557	0.00304395			0.318	0.0258636	0.0201819	0.00493338	0.00360268											0.318	0.0251289	0.0247895	0.00360329	0.00348167			0.318	0.0188201	0.0172435	0.00362557	0.00304395
0.319	0.0188073	0.0172506	0.00361871	0.00306396			0.319	0.0257775	0.0201054	0.00490948	0.00359893											0.319	0.0250092	0.0246465	0.0036057	0.00347859			0.319	0.0188073	0.0172506	0.00361871	0.00306396
0.32	0.0187987	0.01726	0.00361203	0.00308346			0.32	0.0256923	0.0200322	0.00488669	0.00359584											0.32	0.024895	0.0245034	0.00360842	0.00347605			0.32	0.0187987	0.01726	0.00361203	0.00308346
0.321	0.0187837	0.0172646	0.00360417	0.00310247			0.321	0.0256038	0.0199608	0.00486185	0.00359386											0.321	0.024775	0.0243604	0.00361111	0.00347347			0.321	0.0187837	0.0172646	0.00360417	0.00310247
0.322	0.0187742	0.017274	0.00359701	0.00312142			0.322	0.0255133	0.019894	0.0048374	0.00359239											0.322	0.0246614	0.0242198	0.0036148	0.00347183			0.322	0.0187742	0.017274	0.00359701	0.00312142
0.323	0.0187613	0.0172776	0.00358951	0.00313964			0.323	0.0254202	0.0198274	0.00481151	0.00359178											0.323	0.0245471	0.0240771	0.00361887	0.0034701			0.323	0.0187613	0.0172776	0.00358951	0.00313964
0.324	0.0187525	0.0172866	0.00358274	0.00315833			0.324	0.0253224	0.019765	0.00478458	0.00359158											0.324	0.024438	0.0239389	0.0036244	0.00346954			0.324	0.0187525	0.0172866	0.00358274	0.00315833
0.325	0.0187451	0.0172923	0.0035764	0.00317624			0.325	0.0252215	0.0197015	0.00475723	0.00359175											0.325	0.0243354	0.0237992	0.0036308	0.00346921			0.325	0.0187451	0.0172923	0.0035764	0.00317624
0.326	0.0187384	0.0173015	0.00357039	0.00319503			0.326	0.0251149	0.0196404	0.00472749	0.0035923											0.326	0.0242354	0.0236649	0.00363866	0.00346996			0.326	0.0187384	0.0173015	0.00357039	0.00319503
0.327	0.0187364	0.0173115	0.00356502	0.00321309			0.327	0.0250057	0.0195784	0.00469842	0.00359277											0.327	0.0241467	0.0235313	0.00364757	0.00347134			0.327	0.0187364	0.0173115	0.00356502	0.00321309
0.328	0.0187317	0.0173214	0.00355928	0.00323193			0.328	0.0248913	0.0195164	0.00466651	0.00359372											0.328	0.0240581	0.0234027	0.00365749	0.0034734			0.328	0.0187317	0.0173214	0.00355928	0.00323193
0.329	0.0187318	0.0173354	0.00355378	0.00325028			0.329	0.0247761	0.0194561	0.00463585	0.00359445											0.329	0.0239805	0.0232774	0.0036682	0.00347633			0.329	0.0187318	0.0173354	0.00355378	0.00325028
0.33	0.0187273	0.0173454	0.00354718	0.00326868			0.33	0.0246572	0.0193939	0.00460318	0.00359575											0.33	0.0239018	0.0231551	0.0036792	0.00347936			0.33	0.0187273	0.0173454	0.00354718	0.00326868
0.331	0.0187249	0.017361	0.0035402	0.00328707			0.331	0.0245397	0.0193365	0.00457141	0.00359708											0.331	0.023829	0.0230376	0.00369051	0.00348319			0.331	0.0187249	0.017361	0.0035402	0.00328707
0.332	0.018718	0.0173702	0.0035317	0.00330435			0.332	0.02442	0.0192772	0.00453934	0.00359892											0.332	0.0237552	0.0229203	0.00370138	0.00348657			0.332	0.018718	0.0173702	0.0035317	0.00330435
0.333	0.0187099	0.0173839	0.00352243	0.00332216			0.333	0.0243014	0.0192238	0.00450688	0.00360125											0.333	0.0236805	0.0228076	0.00371222	0.00349046			0.333	0.0187099	0.0173839	0.00352243	0.00332216
0.334	0.0186993	0.0173922	0.0035118	0.00333794			0.334	0.0241821	0.0191705	0.00447577	0.00360378											0.334	0.0236063	0.022693	0.00372214	0.00349363			0.334	0.0186993	0.0173922	0.0035118	0.00333794
0.335	0.0186852	0.0174018	0.00350036	0.00335444			0.335	0.0240607	0.0191207	0.00444276	0.00360714											0.335	0.0235263	0.0225818	0.00373204	0.003497			0.335	0.0186852	0.0174018	0.00350036	0.00335444
0.336	0.0186714	0.0174099	0.00348837	0.00336889			0.336	0.02394	0.0190737	0.00441173	0.00361027											0.336	0.023449	0.0224683	0.00374102	0.00349984			0.336	0.0186714	0.0174099	0.00348837	0.00336889
0.337	0.0186535	0.0174152	0.00347575	0.00338354			0.337	0.0238131	0.019026	0.00437804	0.00361419											0.337	0.0233655	0.022357	0.00375018	0.00350265			0.337	0.0186535	0.0174152	0.00347575	0.00338354
0.338	0.0186383	0.017424	0.00346367	0.00339714			0.338	0.0236877	0.0189829	0.0043456	0.00361763											0.338	0.0232869	0.0222453	0.003759	0.00350559			0.338	0.0186383	0.017424	0.00346367	0.00339714
0.339	0.0186196	0.0174264	0.00345122	0.00340983			0.339	0.0235548	0.018936	0.00431113	0.00362142											0.339	0.0232057	0.0221347	0.00376806	0.00350834			0.339	0.0186196	0.0174264	0.00345122	0.00340983
0.34	0.0186042	0.0174355	0.00344004	0.0034229			0.34	0.0234227	0.0188937	0.0042763	0.00362482											0.34	0.0231303	0.0220273	0.00377772	0.00351205			0.34	0.0186042	0.0174355	0.00344004	0.0034229
0.341	0.0185868	0.0174369	0.00342877	0.003434			0.341	0.0232868	0.018848	0.00424126	0.00362791											0.341	0.0230584	0.0219203	0.00378738	0.00351547			0.341	0.0185868	0.0174369	0.00342877	0.003434
0.342	0.0185713	0.0174438	0.00341865	0.0034464			0.342	0.0231495	0.0188048	0.00420435	0.003631											0.342	0.0229912	0.0218202	0.00379844	0.00352031			0.342	0.0185713	0.0174438	0.00341865	0.0034464
0.343	0.0185556	0.0174454	0.00340874	0.00345658			0.343	0.0230149	0.0187619	0.00416917	0.00363318											0.343	0.0229326	0.0217201	0.00380915	0.00352489			0.343	0.0185556	0.0174454	0.00340874	0.00345658
0.344	0.0185387	0.0174475	0.00339901	0.00346785			0.344	0.0228766	0.0187185	0.00413163	0.00363573											0.344	0.0228757	0.0216281	0.00382134	0.00353056			0.344	0.0185387	0.0174475	0.00339901	0.00346785
0.345	0.0185235	0.0174498	0.00338973	0.00347774			0.345	0.0227455	0.0186793	0.00409672	0.00363712											0.345	0.0228291	0.0215368	0.00383307	0.00353617			0.345	0.0185235	0.0174498	0.00338973	0.00347774
0.346	0.018504	0.0174464	0.00337939	0.00348747			0.346	0.0226101	0.0186374	0.00406024	0.00363888											0.346	0.0227808	0.0214514	0.00384542	0.00354179			0.346	0.018504	0.0174464	0.00337939	0.00348747
0.347	0.0184874	0.017449	0.00336949	0.00349726			0.347	0.022481	0.0186007	0.00402571	0.00363967											0.347	0.0227402	0.0213685	0.00385761	0.00354765			0.347	0.0184874	0.017449	0.00336949	0.00349726
0.348	0.018465	0.0174424	0.00335784	0.00350543			0.348	0.0223495	0.0185609	0.00399126	0.00364039											0.348	0.022696	0.0212867	0.00386901	0.00355225			0.348	0.018465	0.0174424	0.00335784	0.00350543
0.349	0.0184448	0.0174444	0.00334627	0.00351472			0.349	0.022219	0.0185241	0.003957	0.00364075											0.349	0.0226537	0.0212095	0.00388069	0.00355732			0.349	0.0184448	0.0174444	0.00334627	0.00351472
0.35	0.0184201	0.0174383	0.00333323	0.0035216			0.35	0.02209	0.0184855	0.00392443	0.00364038											0.35	0.0226086	0.0211289	0.00389047	0.00356048			0.35	0.0184201	0.0174383	0.00333323	0.0035216
0.351	0.0183948	0.0174377	0.00331964	0.00352958			0.351	0.0219561	0.0184466	0.00389041	0.00364038											0.351	0.022559	0.0210541	0.00390071	0.00356403			0.351	0.0183948	0.0174377	0.00331964	0.00352958
0.352	0.0183682	0.0174345	0.00330567	0.00353544			0.352	0.0218271	0.0184085	0.00385884	0.00363921											0.352	0.0225103	0.0209741	0.00390897	0.00356615			0.352	0.0183682	0.0174345	0.00330567	0.00353544
0.353	0.0183373	0.0174292	0.00329066	0.0035413			0.353	0.0216919	0.018368	0.0038253	0.00363884											0.353	0.0224536	0.0208987	0.00391739	0.00356825			0.353	0.0183373	0.0174292	0.00329066	0.0035413
0.354	0.0183086	0.0174276	0.00327644	0.0035461			0.354	0.0215621	0.0183308	0.00379382	0.0036374											0.354	0.0224018	0.0208207	0.00392487	0.00357024			0.354	0.0183086	0.0174276	0.00327644	0.0035461
0.355	0.0182735	0.0174164	0.00326127	0.00354954			0.355	0.0214297	0.0182915	0.00376124	0.00363656											0.355	0.0223437	0.0207442	0.00393196	0.00357168			0.355	0.0182735	0.0174164	0.00326127	0.00354954
0.356	0.018242	0.0174124	0.00324746	0.00355306			0.356	0.0213004	0.0182566	0.00372947	0.00363517											0.356	0.0222925	0.0206704	0.00393958	0.00357437			0.356	0.018242	0.0174124	0.00324746	0.00355306
0.357	0.0182056	0.0173962	0.00323345	0.00355448			0.357	0.0211743	0.0182211	0.00369828	0.00363356											0.357	0.0222413	0.0205953	0.00394647	0.00357623			0.357	0.0182056	0.0173962	0.00323345	0.00355448
0.358	0.0181714	0.0173862	0.00322053	0.00355661			0.358	0.0210477	0.018189	0.00366653	0.00363201											0.358	0.0221956	0.0205279	0.00395484	0.00357985			0.358	0.0181714	0.0173862	0.00322053	0.00355661
0.359	0.0181366	0.0173682	0.00320837	0.00355689			0.359	0.020928	0.0181573	0.00363686	0.00362921											0.359	0.0221574	0.0204587	0.00396266	0.0035828			0.359	0.0181366	0.0173682	0.00320837	0.00355689
0.36	0.0181009	0.0173515	0.00319646	0.00355789			0.36	0.0208055	0.0181259	0.00360588	0.00362673											0.36	0.0221208	0.0203989	0.00397185	0.00358686			0.36	0.0181009	0.0173515	0.00319646	0.00355789
0.361	0.0180691	0.0173355	0.00318582	0.00355792			0.361	0.0206895	0.018095	0.00357757	0.00362239											0.361	0.022096	0.0203394	0.00398094	0.00359079			0.361	0.0180691	0.0173355	0.00318582	0.00355792
0.362	0.0180335	0.017315	0.00317456	0.00355819			0.362	0.0205712	0.0180608	0.00354819	0.00361815											0.362	0.0220688	0.020287	0.00399048	0.00359443			0.362	0.0180335	0.017315	0.00317456	0.00355819
0.363	0.0180032	0.017303	0.00316418	0.00355837			0.363	0.0204565	0.0180271	0.00352094	0.00361225											0.363	0.0220515	0.0202382	0.00400019	0.00359839			0.363	0.0180032	0.017303	0.00316418	0.00355837
0.364	0.0179683	0.0172827	0.00315275	0.00355806			0.364	0.0203422	0.0179879	0.00349373	0.00360589											0.364	0.02203	0.0201912	0.00400924	0.00360082			0.364	0.0179683	0.0172827	0.00315275	0.00355806
0.365	0.017936	0.017273	0.00314115	0.00355812			0.365	0.0202286	0.0179502	0.0034674	0.00359885											0.365	0.0220112	0.0201498	0.00401828	0.00360363			0.365	0.017936	0.017273	0.00314115	0.00355812
0.366	0.0179003	0.0172552	0.00312856	0.00355692			0.366	0.0201188	0.0179076	0.0034425	0.00359085											0.366	0.0219895	0.0201049	0.00402599	0.00360449			0.366	0.0179003	0.0172552	0.00312856	0.00355692
0.367	0.0178623	0.0172434	0.00311481	0.00355613			0.367	0.0200084	0.0178676	0.00341722	0.00358336											0.367	0.021962	0.020065	0.00403331	0.00360542			0.367	0.0178623	0.0172434	0.00311481	0.00355613
0.368	0.0178233	0.0172274	0.00310048	0.00355347			0.368	0.0199035	0.0178265	0.00339432	0.00357478											0.368	0.0219347	0.0200189	0.0040392	0.0036049			0.368	0.0178233	0.0172274	0.00310048	0.00355347
0.369	0.017778	0.0172092	0.00308478	0.0035511			0.369	0.0197984	0.0177875	0.00337039	0.00356736											0.369	0.0218972	0.0199749	0.0040446	0.00360409			0.369	0.017778	0.0172092	0.00308478	0.0035511
0.37	0.0177339	0.0171923	0.00306907	0.00354674			0.37	0.0196984	0.0177522	0.00334883	0.00355914											0.37	0.0218629	0.0199262	0.00404887	0.00360284			0.37	0.0177339	0.0171923	0.00306907	0.00354674
0.371	0.0176835	0.0171665	0.0030527	0.00354241			0.371	0.0195988	0.0177162	0.00332653	0.00355178											0.371	0.0218207	0.0198767	0.00405307	0.00360118			0.371	0.0176835	0.0171665	0.0030527	0.00354241
0.372	0.017635	0.0171467	0.0030369	0.00353681			0.372	0.0195023	0.0176866	0.00330564	0.00354414											0.372	0.021783	0.019827	0.00405666	0.00360006			0.372	0.017635	0.0171467	0.0030369	0.00353681
0.373	0.0175841	0.017116	0.00302161	0.00353074			0.373	0.0194069	0.0176527	0.00328504	0.00353638											0.373	0.0217448	0.0197757	0.00406073	0.00359861			0.373	0.0175841	0.017116	0.00302161	0.00353074
0.374	0.0175344	0.0170928	0.00300731	0.00352477			0.374	0.0193122	0.0176239	0.00326447	0.00352877											0.374	0.0217104	0.01973	0.0040649	0.00359832			0.374	0.0175344	0.0170928	0.00300731	0.00352477
0.375	0.0174869	0.0170623	0.00299434	0.00351762			0.375	0.0192199	0.0175894	0.00324539	0.00351998											0.375	0.0216837	0.0196839	0.00406962	0.00359772			0.375	0.0174869	0.0170623	0.00299434	0.00351762
0.376	0.0174397	0.0170369	0.00298242	0.00351195			0.376	0.0191268	0.0175553	0.00322538	0.00351145											0.376	0.0216589	0.0196474	0.0040753	0.0035984			0.376	0.0174397	0.0170369	0.00298242	0.00351195
0.377	0.0173971	0.0170105	0.00297177	0.00350451			0.377	0.0190383	0.0175182	0.00320756	0.00350127											0.377	0.0216458	0.0196126	0.00408085	0.00359862			0.377	0.0173971	0.0170105	0.00297177	0.00350451
0.378	0.0173535	0.0169837	0.00296172	0.00349903			0.378	0.0189491	0.0174764	0.00318879	0.00349113											0.378	0.0216324	0.0195874	0.00408799	0.00359966			0.378	0.0173535	0.0169837	0.00296172	0.00349903
0.379	0.0173137	0.0169624	0.00295207	0.00349189			0.379	0.0188665	0.0174371	0.00317207	0.00347966											0.379	0.0216283	0.0195653	0.00409407	0.00360007			0.379	0.0173137	0.0169624	0.00295207	0.00349189
0.38	0.017272	0.0169346	0.00294213	0.00348579			0.38	0.0187848	0.0173907	0.00315526	0.00346784											0.38	0.0216225	0.0195483	0.0041015	0.00360028			0.38	0.017272	0.0169346	0.00294213	0.00348579
0.381	0.017231	0.0169159	0.00293158	0.00347914			0.381	0.0187092	0.0173514	0.00313959	0.0034556											0.381	0.021619	0.0195345	0.00410754	0.00360008			0.381	0.017231	0.0169159	0.00293158	0.00347914
0.382	0.0171875	0.0168874	0.00291984	0.00347157			0.382	0.0186366	0.0173067	0.00312501	0.00344269											0.382	0.0216129	0.0195186	0.00411356	0.00359834			0.382	0.0171875	0.0168874	0.00291984	0.00347157
0.383	0.0171417	0.0168675	0.00290697	0.00346506			0.383	0.0185661	0.017269	0.00311035	0.00343031											0.383	0.0216015	0.0195052	0.00411891	0.00359687			0.383	0.0171417	0.0168675	0.00290697	0.00346506
0.384	0.0170936	0.0168395	0.00289259	0.00345587			0.384	0.0185004	0.0172306	0.00309753	0.0034172											0.384	0.0215877	0.019483	0.00412231	0.00359287			0.384	0.0170936	0.0168395	0.00289259	0.00345587
0.385	0.0170418	0.0168156	0.00287733	0.00344881			0.385	0.0184316	0.0171938	0.00308382	0.00340512											0.385	0.0215645	0.0194627	0.00412635	0.00358983			0.385	0.0170418	0.0168156	0.00287733	0.00344881
0.386	0.0169889	0.0167896	0.00286117	0.00343872			0.386	0.0183676	0.0171613	0.00307185	0.00339257											0.386	0.0215402	0.0194315	0.00412723	0.00358442			0.386	0.0169889	0.0167896	0.00286117	0.00343872
0.387	0.0169327	0.0167605	0.00284484	0.00343042			0.387	0.0182979	0.0171233	0.00305901	0.00338088											0.387	0.0215075	0.0194012	0.00412959	0.00357993			0.387	0.0169327	0.0167605	0.00284484	0.00343042
0.388	0.0168772	0.0167371	0.00282891	0.00342048			0.388	0.0182314	0.0170917	0.00304705	0.00336918											0.388	0.0214761	0.0193649	0.00412943	0.0035747			0.388	0.0168772	0.0167371	0.00282891	0.00342048
0.389	0.01682	0.0167035	0.00281355	0.00341058			0.389	0.0181619	0.0170511	0.00303501	0.00335765											0.389	0.021442	0.019328	0.00413034	0.00356938			0.389	0.01682	0.0167035	0.00281355	0.00341058
0.39	0.0167652	0.0166806	0.0027998	0.00340134			0.39	0.0180929	0.0170153	0.00302283	0.00334653											0.39	0.0214113	0.0192946	0.00413112	0.00356575			0.39	0.0167652	0.0166806	0.0027998	0.00340134
0.391	0.0167105	0.016645	0.00278709	0.00339009			0.391	0.018028	0.0169731	0.00301164	0.0033348											0.391	0.0213854	0.0192593	0.0041316	0.00356065			0.391	0.0167105	0.016645	0.00278709	0.00339009
0.392	0.0166586	0.016619	0.00277632	0.00338125			0.392	0.0179616	0.0169315	0.00299974	0.0033236											0.392	0.0213639	0.0192368	0.00413462	0.00355894			0.392	0.0166586	0.016619	0.00277632	0.00338125
0.393	0.0166091	0.0165847	0.00276666	0.00336948			0.393	0.0179056	0.0168906	0.00298956	0.00331133											0.393	0.0213526	0.0192122	0.00413616	0.00355514			0.393	0.0166091	0.0165847	0.00276666	0.00336948
0.394	0.0165607	0.0165533	0.00275809	0.00336029			0.394	0.017848	0.0168461	0.00297881	0.00329932											0.394	0.0213445	0.0192036	0.0041413	0.00355432			0.394	0.0165607	0.0165533	0.00275809	0.00336029
0.395	0.0165165	0.0165238	0.00275032	0.00334903			0.395	0.0178014	0.0168087	0.00296973	0.00328632											0.395	0.0213475	0.019195	0.00414493	0.00355224			0.395	0.0165165	0.0165238	0.00275032	0.00334903
0.396	0.0164709	0.0164885	0.00274214	0.00333898			0.396	0.0177552	0.0167655	0.00296071	0.00327302											0.396	0.0213503	0.0191961	0.00415072	0.00355048			0.396	0.0164709	0.0164885	0.00274214	0.00333898
0.397	0.0164298	0.0164658	0.00273409	0.00332897			0.397	0.0177138	0.0167313	0.00295257	0.00325934											0.397	0.0213595	0.0192012	0.00415611	0.00354936			0.397	0.0164298	0.0164658	0.00273409	0.00332897
0.398	0.0163853	0.0164315	0.00272449	0.00331815			0.398	0.0176755	0.0166919	0.00294513	0.00324487											0.398	0.0213648	0.0192032	0.00416057	0.00354521			0.398	0.0163853	0.0164315	0.00272449	0.00331815
0.399	0.0163432	0.0164143	0.00271422	0.00330938			0.399	0.0176332	0.0166577	0.00293746	0.00323086											0.399	0.0213681	0.0192121	0.00416585	0.00354327			0.399	0.0163432	0.0164143	0.00271422	0.00330938

## Sheet: Supplementary Figure 6
Supplementary Figure 6. Three control analyses of orthographic parafoveal previewing effect.
Pre-target cohence was estimated under three orhographic varables of target words.
For each varible, there are low and high conditions, which are used for the pairwised ttest, n=26.
Bigram token frequency			Trigram token frequency			Neighborhood size
Low	High		Low	High		Low	High
0.0232061	0.026199		0.0236905	0.0227911		0.0337219	0.0204793
0.0445268	0.0317612		0.0350951	0.0338622		0.0419897	0.0320758
0.0211919	0.0227472		0.0221764	0.0241593		0.0228176	0.0273577
0.028229	0.0369447		0.0335019	0.0283232		0.0400323	0.0235864
0.0110181	0.0152291		0.00972165	0.0132128		0.00961768	0.0125628
0.01316	0.046483		0.0335497	0.0257705		0.0272034	0.0284719
0.0286425	0.036325		0.0265127	0.0313052		0.0403634	0.0234224
0.0233912	0.0490151		0.0194119	0.0373969		0.0380163	0.0184987
0.0249414	0.0305074		0.0279982	0.0223814		0.023521	0.0300765
0.0426232	0.0439955		0.0443317	0.0425005		0.0356889	0.0486898
0.0285669	0.0310781		0.030744	0.0297516		0.0245288	0.0330134
0.0430078	0.0424073		0.0443241	0.0425343		0.051543	0.0409466
0.0262073	0.0228591		0.0271725	0.0201921		0.0300338	0.0210527
0.0208573	0.00794671		0.0121976	0.014776		0.0156568	0.0162761
0.0560209	0.0289664		0.0464866	0.0330834		0.0634525	0.0317466
0.0189942	0.0196534		0.0220692	0.0187906		0.0271565	0.014692
0.033741	0.012703		0.0369893	0.0164296		0.0182551	0.0113658
0.0423979	0.0135832		0.0254377	0.0197356		0.0291926	0.0143492
0.0218413	0.0195482		0.0264625	0.0133575		0.0227181	0.017979
0.0426337	0.0150668		0.0429951	0.0173903		0.0475447	0.0112109
0.0217107	0.0242261		0.0116909	0.0179577		0.00896092	0.0252649
0.0486956	0.0267031		0.0410585	0.0466031		0.0254006	0.0470122
0.0296688	0.025246		0.0293507	0.0255053		0.021272	0.0339307
0.0669523	0.0348734		0.0546834	0.0449914		0.0511901	0.0456166
0.0454206	0.0399857		0.0598932	0.0293044		0.044359	0.0417243
0.0185371	0.0228678		0.0302318	0.0122076		0.0127172	0.0257472

[truncated: 1 more sheets: Supplementary Figure 7]
